# Supplementary material for: (E)-3-(2-Fur­yl)-1-(2-hydroxy­phen­yl)prop-2-en-1-one
Source: Acta Crystallogr Sect E Struct Rep Online. 2008 Oct 22;64(Pt 11):o2161. doi: 10.1107/S1600536808031644 (PMC2959741; doi:10.1107/S1600536808031644)
Supplement: Supplementary file 2 [file e-64-o2161-Isup2.hkl]

# 
# h,k,l, Fc-squared, Fo-squared, sigma(Fo-squared) and status flag 
# 
data_I
_shelx_title ' 071017d in P2(1)/c' 
_shelx_refln_list_code          4 
_shelx_F_calc_maximum      138.10 
_exptl_crystal_F_000       448.00 
_reflns_d_resolution_high  0.8407 
 
loop_ 
 _symmetry_equiv_pos_as_xyz 
 'x, y, z' 
 '-x, y+1/2, -z+1/2' 
 '-x, -y, -z' 
 'x, -y-1/2, z-1/2' 
 
_cell_length_a     3.8560 
_cell_length_b    15.6565 
_cell_length_c    17.3089 
_cell_angle_alpha  90.000 
_cell_angle_beta   95.065 
_cell_angle_gamma  90.000 
 
_shelx_F_squared_multiplier     1.000 
 
loop_ 
 _refln_index_h 
 _refln_index_k 
 _refln_index_l 
 _refln_F_squared_calc 
 _refln_F_squared_meas 
 _refln_F_squared_sigma 
 _refln_observed_status 
   1   0   0       22.15       19.22      6.57 o 
   2   0   0      121.16      103.18     11.59 o 
   3   0   0       39.03       32.53      9.56 o 
   4   0   0        0.32      -16.58     16.50 o 
   1   1   0        2.17        0.72      4.40 o 
   2   1   0      194.32      195.84     12.14 o 
   3   1   0        8.48        6.03      7.21 o 
   4   1   0        5.28        2.76     17.00 o 
   0   2   0       82.53       87.24      5.01 o 
   1   2   0    14518.53    15997.14   1003.00 o 
   2   2   0      175.56      140.92     12.05 o 
   3   2   0        0.24        0.07      6.30 o 
   4   2   0        0.42      -11.53      9.18 o 
   1   3   0       80.48       84.80      7.03 o 
   2   3   0        2.76       -0.80      5.65 o 
   3   3   0       61.88       66.16     16.17 o 
   4   3   0        3.00        6.68     12.41 o 
   0   4   0      234.06      246.57     11.09 o 
   1   4   0      115.65      106.75     10.23 o 
   2   4   0      578.25      582.96     87.75 o 
   3   4   0      332.64      308.02     42.58 o 
   4   4   0        0.10       18.61     10.59 o 
   1   5   0      267.00      208.15     33.79 o 
   2   5   0      205.93      209.47     14.16 o 
   3   5   0        5.95       11.12      8.92 o 
   4   5   0        1.67      -11.12     11.27 o 
   0   6   0      328.13      400.86     21.46 o 
   1   6   0       57.41       45.78      7.65 o 
   2   6   0      160.62      161.41     12.32 o 
   3   6   0       20.46       13.76      8.53 o 
   4   6   0       16.73       14.15     11.02 o 
   1   7   0      541.06      481.40    112.81 o 
   2   7   0        4.58        3.63      6.36 o 
   3   7   0        1.03       -5.04      7.65 o 
   4   7   0        1.37        8.42     11.94 o 
   0   8   0     1194.51     1712.05     38.65 o 
   1   8   0       34.40       37.22      5.42 o 
   2   8   0        8.92        4.50      4.76 o 
   3   8   0        0.96       10.30      9.19 o 
   4   8   0       14.35       17.87     13.10 o 
   1   9   0      201.22      197.44     22.44 o 
   2   9   0        0.93       -0.53      4.73 o 
   3   9   0        0.10        0.82      7.00 o 
   4   9   0        0.03       -0.54     11.56 o 
   0  10   0       16.89       36.31      9.73 o 
   1  10   0      173.85      166.50     23.82 o 
   2  10   0        8.47        6.63      4.82 o 
   3  10   0       10.94       27.16     10.11 o 
   1  11   0       79.75       74.57      7.23 o 
   2  11   0       31.11       21.94     10.49 o 
   3  11   0        1.07        6.38      8.40 o 
   0  12   0       80.59       91.90     16.25 o 
   1  12   0       34.75       27.67      7.00 o 
   2  12   0       24.56       10.94      5.82 o 
   3  12   0        0.01        3.89      9.22 o 
   1  13   0       17.14        7.48      9.68 o 
   2  13   0        5.77        0.12      6.24 o 
   3  13   0        1.13        5.36     13.90 o 
   0  14   0      183.01      243.03     34.60 o 
   1  14   0       21.25       31.11     10.83 o 
   2  14   0        4.50        7.13      6.90 o 
   3  14   0        0.51       -0.23      2.88 o 
   1  15   0        0.00        3.16      9.62 o 
   2  15   0        9.88        4.55      7.87 o 
   0  16   0        0.10       10.89     17.67 o 
   1  16   0       18.54       28.52     12.57 o 
   2  16   0        0.14        2.46      8.11 o 
   1  17   0        2.94       -8.19     11.28 o 
   0  18   0        0.04        7.71     16.67 o 
   1  18   0        2.96        0.81     11.96 o 
  -4   1   1        4.09       -3.77     10.76 o 
  -3   1   1       20.86       19.34      8.18 o 
  -2   1   1      129.83      110.41     10.71 o 
  -1   1   1     7169.45     6819.74    305.37 o 
   0   1   1       15.69       21.78      2.76 o 
   1   1   1      613.56      605.28     73.42 o 
   2   1   1        2.99        2.29      5.12 o 
   3   1   1       25.64       22.53     13.32 o 
   4   1   1        0.40       10.06     15.30 o 
  -4   2   1        1.56       -7.20     12.90 o 
  -3   2   1        5.44        6.75      6.67 o 
  -2   2   1        1.62       -1.05      5.14 o 
  -1   2   1    10450.38    10399.42    144.40 o 
   0   2   1      486.70      553.34     12.51 o 
   1   2   1      213.52      195.54     11.89 o 
   2   2   1     2343.23     2176.73    305.21 o 
   3   2   1        0.17       -0.26      6.97 o 
   4   2   1        0.04      -13.30      8.87 o 
  -4   3   1        0.74       82.68     72.81 o 
  -3   3   1        1.01        0.10      6.89 o 
  -2   3   1      459.57      432.32     56.79 o 
  -1   3   1      650.02      601.51     18.19 o 
   0   3   1     1480.28     1639.16     29.64 o 
   1   3   1      488.25      422.65     33.25 o 
   2   3   1     1500.00     1553.00    194.43 o 
   3   3   1       78.96       90.08     21.29 o 
   4   3   1        0.03       10.58      9.85 o 
  -4   4   1        0.34        5.96      9.18 o 
  -3   4   1       14.65       25.22      8.82 o 
  -2   4   1       89.07       78.72      8.69 o 
  -1   4   1      831.18      799.66     54.72 o 
   0   4   1      496.85      574.85     16.82 o 
   1   4   1        3.24        4.56      4.83 o 
   2   4   1      207.30      227.42     14.55 o 
   3   4   1      224.51      238.88     74.25 o 
   4   4   1        2.36        6.03     10.38 o 
  -4   5   1        0.01        6.17     10.38 o 
  -3   5   1       37.92       30.82      8.92 o 
  -2   5   1       82.54       81.88     10.14 o 
  -1   5   1      543.12      560.45     15.01 o 
   0   5   1       73.99       70.42      5.43 o 
   1   5   1      124.45      113.61     16.35 o 
   2   5   1     1022.54     1180.61     36.95 o 
   3   5   1       57.20       52.61     10.58 o 
   4   5   1        0.86       17.12     12.77 o 
  -4   6   1        7.30       11.76     12.60 o 
  -3   6   1       59.39       50.52     10.36 o 
  -2   6   1      139.80      156.88     12.14 o 
  -1   6   1     1309.37     1056.37    209.08 o 
   0   6   1      583.02      737.85     16.26 o 
   1   6   1      477.03      410.15     73.81 o 
   2   6   1       44.90       46.47     11.47 o 
   3   6   1       20.48       30.43      8.87 o 
   4   6   1       16.56        5.34     10.21 o 
  -4   7   1        2.18        7.97     11.21 o 
  -3   7   1        2.80        3.91      7.92 o 
  -2   7   1       11.28        9.52      5.92 o 
  -1   7   1       76.55       66.82      9.28 o 
   0   7   1     1114.04     1447.06     23.20 o 
   1   7   1      994.38      948.60    137.15 o 
   2   7   1        6.14        5.04      5.34 o 
   3   7   1        1.63        2.27      8.41 o 
   4   7   1        3.73        6.28     12.17 o 
  -4   8   1        2.56        8.87     12.18 o 
  -3   8   1        0.13       -2.30      7.27 o 
  -2   8   1        3.67        7.14      6.08 o 
  -1   8   1      118.63      114.69      9.79 o 
   0   8   1     1988.41     2765.39     45.41 o 
   1   8   1        4.39        1.62      4.28 o 
   2   8   1       18.27       17.55      5.78 o 
   3   8   1        9.67       13.15      9.03 o 
   4   8   1        1.29        2.88     14.85 o 
  -4   9   1        1.34        8.72     12.02 o 
  -3   9   1        0.85       -0.42      8.26 o 
  -2   9   1       11.47        9.75      5.21 o 
  -1   9   1      214.13      206.88     29.38 o 
   0   9   1      102.86      130.02      9.03 o 
   1   9   1      371.42      343.37     42.87 o 
   2   9   1        8.29        4.78      5.07 o 
   3   9   1        0.16        3.84      7.87 o 
  -3  10   1        0.01        3.53      7.07 o 
  -2  10   1        1.78        0.44      4.06 o 
  -1  10   1       22.60       18.24      4.78 o 
   0  10   1        5.23        1.95      4.93 o 
   1  10   1       74.01       56.07      7.29 o 
   2  10   1        0.02        0.82      5.04 o 
   3  10   1        9.38        8.35      9.57 o 
  -3  11   1        0.63        3.93      7.58 o 
  -2  11   1       35.45       20.72      6.36 o 
  -1  11   1        2.99        2.77      4.00 o 
   0  11   1       21.41       30.03      6.88 o 
   1  11   1        0.47        0.41      4.35 o 
   2  11   1       15.41       12.43      5.15 o 
   3  11   1       19.59        9.98     11.58 o 
  -3  12   1        1.52       -0.02     11.40 o 
  -2  12   1       12.60        4.65      6.23 o 
  -1  12   1       12.51       12.99      7.38 o 
   0  12   1        6.00       11.49      8.05 o 
   1  12   1       16.41       10.90      5.64 o 
   2  12   1       28.80       13.54      9.17 o 
   3  12   1        4.47       10.26      9.95 o 
  -3  13   1        5.80        4.28      4.19 o 
  -2  13   1        6.80        2.52      6.62 o 
  -1  13   1        0.04        7.74      9.54 o 
   0  13   1       14.92        5.61      9.83 o 
   1  13   1        4.19        2.41      5.71 o 
   2  13   1        2.72        3.74      3.00 o 
   3  13   1        1.46        2.40      8.95 o 
  -3  14   1        0.13        2.05      4.85 o 
  -2  14   1        4.32       -1.07      7.71 o 
  -1  14   1        4.40        2.07      9.32 o 
   0  14   1        0.88       -2.25      9.90 o 
   1  14   1       65.62       42.31     12.64 o 
   2  14   1        6.71        4.91      5.18 o 
  -2  15   1        7.30        7.60      8.58 o 
  -1  15   1        8.61        3.01     10.75 o 
   0  15   1        9.57       18.87     12.80 o 
   1  15   1        2.20       -1.44      9.40 o 
   2  15   1        0.37        0.23      5.24 o 
  -2  16   1        1.75        8.02      8.80 o 
  -1  16   1       15.15        5.14     10.18 o 
   0  16   1       74.31       98.28     19.11 o 
   1  16   1       41.17       41.79     22.15 o 
   2  16   1        0.62       -0.84      5.79 o 
  -1  17   1        0.28        6.05     12.70 o 
   0  17   1        5.99        4.19     11.87 o 
   1  17   1        0.36       -3.81     10.87 o 
  -1  18   1        3.56        8.75     13.99 o 
   0  18   1        1.75       -8.88     12.32 o 
   1  18   1        2.57        7.17     13.08 o 
  -4   0   2        6.70        9.72     19.01 o 
  -3   0   2       26.49       45.48     16.67 o 
  -2   0   2       84.38       77.55      7.24 o 
  -1   0   2     1517.59     1425.72     33.81 o 
   0   0   2      268.71      248.07      7.38 o 
   1   0   2    19072.15    17522.32    385.03 o 
   2   0   2       21.78       16.28      6.78 o 
   3   0   2        2.52        2.85      9.17 o 
   4   0   2        0.32       27.47     47.15 o 
  -4   1   2        1.68        7.89     13.06 o 
  -3   1   2        0.12       -1.67      7.51 o 
  -2   1   2      293.44      286.64     10.08 o 
  -1   1   2      343.76      328.84     15.54 o 
   0   1   2      320.69      282.96     18.75 o 
   1   1   2    14307.19    13750.11    292.22 o 
   2   1   2      164.88      150.99     12.99 o 
   3   1   2       38.32       33.24      9.71 o 
   4   1   2        0.95      -14.03     24.85 o 
  -4   2   2        3.27       10.68     12.38 o 
  -3   2   2        0.74        0.57      6.93 o 
  -2   2   2      105.48      113.40      6.96 o 
  -1   2   2       83.29       81.96      5.27 o 
   0   2   2     5991.89     6012.65    241.91 o 
   1   2   2      338.60      330.45     41.58 o 
   2   2   2     1478.79     1566.12    257.17 o 
   3   2   2        4.12        3.53      7.73 o 
   4   2   2       11.19       13.22     12.07 o 
  -4   3   2        5.32        8.77     10.16 o 
  -3   3   2        4.58       -2.03      6.36 o 
  -2   3   2       86.02       77.91      9.08 o 
  -1   3   2      421.51      425.32     29.89 o 
   0   3   2     1772.74     1726.51     55.30 o 
   1   3   2     2342.90     2440.27    107.79 o 
   2   3   2     1193.96     1294.98    178.51 o 
   3   3   2       37.36       60.08     18.72 o 
   4   3   2       25.85       26.62     15.20 o 
  -4   4   2        2.88        8.71      9.63 o 
  -3   4   2        5.52        9.46      7.55 o 
  -2   4   2      265.80      254.34     35.46 o 
  -1   4   2      613.93      510.80     45.26 o 
   0   4   2       37.65       35.47      5.74 o 
   1   4   2      670.20      648.23     81.03 o 
   2   4   2       39.49       23.59      7.06 o 
   3   4   2        1.30        3.45      8.22 o 
   4   4   2        5.43       12.93     18.51 o 
  -4   5   2        1.41        3.98      9.86 o 
  -3   5   2        3.52       -3.18      6.73 o 
  -2   5   2      210.31      211.95     13.28 o 
  -1   5   2      248.67      207.31     32.79 o 
   0   5   2       13.79       12.31      3.82 o 
   1   5   2       82.68       74.88     11.83 o 
   2   5   2        1.55        4.72      7.29 o 
   3   5   2      104.13      120.48     22.30 o 
   4   5   2       21.83       15.25     12.28 o 
  -4   6   2        7.35       14.85      9.71 o 
  -3   6   2        0.75       -2.91      7.73 o 
  -2   6   2       22.50       28.04      7.16 o 
  -1   6   2      449.48      436.23     23.08 o 
   0   6   2     1544.90     1875.69     69.85 o 
   1   6   2      131.61       98.78     19.03 o 
   2   6   2       55.02       55.84      8.56 o 
   3   6   2        1.37       -2.20      8.35 o 
   4   6   2        0.00       -4.21     12.58 o 
  -4   7   2       36.21       61.33     61.60 o 
  -3   7   2        0.46       -5.44      7.31 o 
  -2   7   2        6.19        2.79      5.25 o 
  -1   7   2       13.82       11.49      3.09 o 
   0   7   2       11.38       11.37      4.51 o 
   1   7   2      110.48       99.42      9.88 o 
   2   7   2        3.37        2.14      5.78 o 
   3   7   2        0.01        7.99      9.05 o 
   4   7   2        0.06        0.85     12.42 o 
  -4   8   2        0.30        0.67     17.50 o 
  -3   8   2       22.42       30.73      8.98 o 
  -2   8   2        4.21        2.57      5.77 o 
  -1   8   2       25.27       20.84      4.26 o 
   0   8   2        1.37        4.82      4.25 o 
   1   8   2      140.83      133.57     27.16 o 
   2   8   2       45.67       38.02      7.19 o 
   3   8   2        0.68        2.22      8.05 o 
   4   8   2        1.74       10.52     11.38 o 
  -4   9   2        0.55        3.81     19.91 o 
  -3   9   2       18.54       18.43      8.67 o 
  -2   9   2        9.20        7.49      4.34 o 
  -1   9   2        7.50        6.38      3.71 o 
   0   9   2       16.64       20.80      5.16 o 
   1   9   2      133.89      117.98     20.38 o 
   2   9   2       16.90        8.61      6.08 o 
   3   9   2        0.06       -2.61      6.99 o 
  -3  10   2        1.34       -2.06      7.64 o 
  -2  10   2        3.15       -0.73      3.87 o 
  -1  10   2       16.28       15.23      4.21 o 
   0  10   2      102.65      111.63      8.77 o 
   1  10   2       21.40       19.48      4.49 o 
   2  10   2      211.72      189.81     27.95 o 
   3  10   2        2.70       10.76      9.75 o 
  -3  11   2        1.75        0.27      7.80 o 
  -2  11   2       16.74       13.51      5.79 o 
  -1  11   2        2.61        0.60      6.30 o 
   0  11   2       34.93       37.00      8.84 o 
   1  11   2       52.35       41.52      6.93 o 
   2  11   2       35.79       18.83      6.58 o 
   3  11   2        7.84       11.04     11.72 o 
  -3  12   2        7.41       11.44     11.01 o 
  -2  12   2       15.81       15.78      6.96 o 
  -1  12   2       25.24       39.16      9.23 o 
   0  12   2        0.13        1.43      7.36 o 
   1  12   2       30.64       25.77      6.53 o 
   2  12   2        2.97        3.55      5.90 o 
   3  12   2       29.53       32.89     11.67 o 
  -3  13   2        2.97        4.10      5.70 o 
  -2  13   2       17.62       19.63      7.97 o 
  -1  13   2        1.04        5.72      7.72 o 
   0  13   2       15.36       15.93      8.68 o 
   1  13   2       83.44       75.22      9.18 o 
   2  13   2       14.80        9.20      4.81 o 
   3  13   2        0.18       -1.38      9.17 o 
  -3  14   2       10.43        5.78      6.62 o 
  -2  14   2        1.38       -4.12      8.08 o 
  -1  14   2        3.72        0.59      8.86 o 
   0  14   2       15.88       21.36     11.87 o 
   1  14   2       31.30       30.00     11.20 o 
   2  14   2        0.81       -0.12      4.82 o 
  -2  15   2        1.42        1.33      9.42 o 
  -1  15   2        3.44       -2.17     10.64 o 
   0  15   2       61.27       66.00     16.14 o 
   1  15   2       11.16       46.99     12.87 o 
   2  15   2        3.29        5.85      5.22 o 
  -2  16   2        1.53        2.58      8.65 o 
  -1  16   2        2.63        2.73     10.88 o 
   0  16   2        6.76       19.93     13.14 o 
   1  16   2        0.58        6.16     10.22 o 
   2  16   2        1.26        4.40      5.56 o 
  -1  17   2       22.85       21.35     12.82 o 
   0  17   2        0.20        3.04     11.07 o 
   1  17   2        0.98        1.96      9.83 o 
  -1  18   2        5.80        6.99     12.10 o 
   0  18   2        1.40       11.27     13.78 o 
   1  18   2        0.01        4.60     12.46 o 
  -4   1   3        2.21       -0.48     13.47 o 
  -3   1   3       12.27        2.71      8.55 o 
  -2   1   3      373.19      373.35     13.59 o 
  -1   1   3       64.24       65.73      7.83 o 
   0   1   3     5852.31     5669.06    445.04 o 
   1   1   3        3.63        4.95      3.29 o 
   2   1   3       81.05       90.33      8.72 o 
   3   1   3       10.93        2.46      8.54 o 
   4   1   3        1.65        3.26     17.65 o 
  -4   2   3        0.00        5.02     13.71 o 
  -3   2   3        1.15       -0.04      6.76 o 
  -2   2   3      138.54      148.65     13.45 o 
  -1   2   3       26.18       25.20      3.64 o 
   0   2   3      330.00      363.77     22.94 o 
   1   2   3       11.50       11.95      3.85 o 
   2   2   3        4.44        3.20      7.37 o 
   3   2   3        0.61       -5.88      8.38 o 
   4   2   3        1.38        8.35     15.32 o 
  -4   3   3        0.06        7.30     11.52 o 
  -3   3   3        0.05       -0.84      6.15 o 
  -2   3   3       19.65       21.88      6.03 o 
  -1   3   3       79.78       81.45      6.65 o 
   0   3   3     3619.37     3726.75    114.69 o 
   1   3   3      397.52      343.57     26.67 o 
   2   3   3       85.67       97.62     14.58 o 
   3   3   3      328.87      425.20     88.04 o 
   4   3   3        1.95        9.72     15.83 o 
  -4   4   3        1.01       10.82     11.63 o 
  -3   4   3        0.69       -3.81      6.30 o 
  -2   4   3        9.17        8.05      5.71 o 
  -1   4   3       26.68       23.87      5.21 o 
   0   4   3       39.11       36.31      5.89 o 
   1   4   3       25.24       19.88      4.94 o 
   2   4   3        0.43        2.05      7.14 o 
   3   4   3        0.59        1.29      8.85 o 
   4   4   3       14.35       11.83     11.24 o 
  -4   5   3        5.39       20.14     18.22 o 
  -3   5   3        8.12       10.52      7.85 o 
  -2   5   3      216.64      194.70     12.93 o 
  -1   5   3       82.01       71.78      5.77 o 
   0   5   3      134.68      146.50      8.96 o 
   1   5   3      535.57      484.30     76.69 o 
   2   5   3       13.42       13.70      7.09 o 
   3   5   3      108.89      135.90     27.83 o 
   4   5   3       48.78       85.49     32.29 o 
  -4   6   3        1.84        8.92     24.67 o 
  -3   6   3        1.02        0.83      7.30 o 
  -2   6   3        1.63       -1.54      5.59 o 
  -1   6   3       44.39       31.68      5.90 o 
   0   6   3        0.00        3.51      3.12 o 
   1   6   3        7.75        8.43      4.77 o 
   2   6   3       42.33       42.70      7.84 o 
   3   6   3       52.86       71.22     22.14 o 
   4   6   3        4.66       -4.10     11.49 o 
  -4   7   3        6.44       21.05     16.76 o 
  -3   7   3       58.55       65.41     11.23 o 
  -2   7   3       22.48       14.44      5.84 o 
  -1   7   3      274.34      180.71     63.15 o 
   0   7   3       50.33       49.22      5.11 o 
   1   7   3       27.80       30.09      5.27 o 
   2   7   3       20.50        8.77      5.89 o 
   3   7   3        3.24       -1.66      8.82 o 
   4   7   3        2.49       -1.27     13.71 o 
  -4   8   3        9.84       10.44     18.21 o 
  -3   8   3        3.19        9.97      7.51 o 
  -2   8   3        0.00       -2.08      4.41 o 
  -1   8   3       17.55       15.68      3.16 o 
   0   8   3       60.34       60.76      5.97 o 
   1   8   3      427.73      358.82     52.27 o 
   2   8   3       61.49       61.61      8.41 o 
   3   8   3        1.03       -2.73      8.30 o 
   4   8   3        0.02       12.97     12.72 o 
  -4   9   3        4.06       21.18     18.17 o 
  -3   9   3       10.82       23.60      8.71 o 
  -2   9   3        0.02       -0.59      4.81 o 
  -1   9   3      149.09      136.64     21.59 o 
   0   9   3      456.06      540.83     20.06 o 
   1   9   3      145.47      156.47     22.13 o 
   2   9   3        0.00        1.67      5.21 o 
   3   9   3        0.17        2.61      8.53 o 
  -3  10   3       12.42       16.16      9.20 o 
  -2  10   3       25.06       22.34      4.58 o 
  -1  10   3        1.22       -1.36      3.46 o 
   0  10   3      118.91      147.85     18.34 o 
   1  10   3        0.07        1.47      3.94 o 
   2  10   3        5.83        2.08      7.24 o 
   3  10   3        0.24       -4.10     10.95 o 
  -3  11   3        1.03       -2.18     17.92 o 
  -2  11   3        4.16       -0.94      6.29 o 
  -1  11   3        1.23       -6.55      6.29 o 
   0  11   3        6.52        2.77      6.31 o 
   1  11   3       27.49       25.30      6.38 o 
   2  11   3        3.57        5.09      5.53 o 
   3  11   3       13.72       28.81     13.77 o 
  -3  12   3        8.28        3.36      6.46 o 
  -2  12   3        4.11        3.97      6.33 o 
  -1  12   3       13.54       20.04      8.02 o 
   0  12   3        7.43       11.64      7.29 o 
   1  12   3        9.34        3.77      4.69 o 
   2  12   3        0.46       -4.87      4.41 o 
   3  12   3        2.22        7.92     10.06 o 
  -3  13   3        3.55        6.54      6.83 o 
  -2  13   3        3.79        4.75      7.45 o 
  -1  13   3        2.95        9.30      8.24 o 
   0  13   3        3.98        5.98      7.43 o 
   1  13   3        4.45        3.60      5.61 o 
   2  13   3       85.83       34.57     22.50 o 
   3  13   3        1.76        4.20     11.36 o 
  -2  14   3        1.59        3.86      8.96 o 
  -1  14   3       68.90       83.98     12.24 o 
   0  14   3       13.62       19.21      8.52 o 
   1  14   3        0.28       -2.07      5.64 o 
   2  14   3       13.04        2.36      2.98 o 
  -2  15   3       16.53       14.31     10.47 o 
  -1  15   3        0.18       -1.56     11.16 o 
   0  15   3        6.77        6.52     10.33 o 
   1  15   3       49.03       43.22     12.56 o 
   2  15   3        0.66       -0.10      3.62 o 
  -2  16   3        0.66       12.31     14.49 o 
  -1  16   3       13.85       21.00     13.54 o 
   0  16   3       14.47        9.68     11.93 o 
   1  16   3       12.91       13.83      9.64 o 
   2  16   3        0.75       -1.24      4.11 o 
  -1  17   3        2.67        7.14     13.15 o 
   0  17   3        8.93        0.94     11.52 o 
   1  17   3        7.53       11.18     10.00 o 
  -1  18   3        0.04       -6.02     12.38 o 
   0  18   3        2.05        5.30     12.19 o 
  -4   0   4       10.98        7.54     19.85 o 
  -3   0   4      220.84      235.50     31.33 o 
  -2   0   4       50.04       45.11      7.34 o 
  -1   0   4       36.06       32.24      9.21 o 
   0   0   4      377.20      406.65     22.81 o 
   1   0   4        0.38        1.85      3.68 o 
   2   0   4      134.48      155.66     71.75 o 
   3   0   4        3.77        1.42     10.30 o 
   4   0   4        0.11      -11.64     46.99 o 
  -4   1   4        8.44       -2.65     11.25 o 
  -3   1   4       18.89       28.25     11.07 o 
  -2   1   4        0.00        6.95      4.36 o 
  -1   1   4      142.76      135.73      6.86 o 
   0   1   4        8.85       10.11      2.62 o 
   1   1   4       22.79       19.49      3.38 o 
   2   1   4      479.35      643.66     97.15 o 
   3   1   4        4.14        1.76      6.39 o 
   4   1   4        0.56      -12.96     13.51 o 
  -4   2   4        5.85       -0.02     12.54 o 
  -3   2   4       29.95       21.84      8.42 o 
  -2   2   4      290.26      282.80     11.23 o 
  -1   2   4       67.22       56.39      5.31 o 
   0   2   4        0.03        0.00      3.00 o 
   1   2   4       68.35       63.06      4.87 o 
   2   2   4       99.81      116.35     14.22 o 
   3   2   4        6.97       15.53     11.95 o 
   4   2   4        1.45       -1.33     14.44 o 
  -4   3   4        0.11        7.23     14.68 o 
  -3   3   4       15.91       14.08      7.36 o 
  -2   3   4      109.93      103.10      9.21 o 
  -1   3   4       13.40       11.23      3.51 o 
   0   3   4        0.19       -3.76      5.54 o 
   1   3   4       75.15       63.80      5.40 o 
   2   3   4      164.30      191.39     28.54 o 
   3   3   4      107.11      148.04     49.00 o 
   4   3   4        0.03       12.55     14.62 o 
  -4   4   4        0.42        0.82     13.50 o 
  -3   4   4        0.25        3.38      6.64 o 
  -2   4   4       60.29       62.27      9.33 o 
  -1   4   4      270.23      281.28     15.58 o 
   0   4   4       57.59       71.73     17.51 o 
   1   4   4        0.51        1.32      4.19 o 
   2   4   4      487.71      542.25     81.05 o 
   3   4   4      102.31      125.97     15.66 o 
   4   4   4        7.04       15.68     16.19 o 
  -4   5   4        0.43      -16.56     11.04 o 
  -3   5   4       12.15       10.86      7.82 o 
  -2   5   4       19.84       20.47      5.86 o 
  -1   5   4      129.02      118.18      9.00 o 
   0   5   4        0.00        1.25      4.61 o 
   1   5   4       21.56       18.83      5.39 o 
   2   5   4       11.45       12.41      6.72 o 
   3   5   4       26.96       54.48     15.55 o 
   4   5   4        3.36        8.64     16.65 o 
  -4   6   4        6.31       -3.27     17.34 o 
  -3   6   4        2.38       -1.24      6.37 o 
  -2   6   4        0.50        4.26      6.18 o 
  -1   6   4       65.01       64.21     10.91 o 
   0   6   4       36.64       42.88      6.12 o 
   1   6   4       12.46       12.60      5.09 o 
   2   6   4       50.86       46.08      8.67 o 
   3   6   4        0.16       -3.26      7.81 o 
   4   6   4        4.49        3.53     17.06 o 
  -4   7   4        1.90        1.58     17.86 o 
  -3   7   4       73.92       67.45     17.28 o 
  -2   7   4      181.51      164.17     11.36 o 
  -1   7   4       93.46       74.03     14.07 o 
   0   7   4       79.36       82.91      7.91 o 
   1   7   4      115.96      109.89     12.25 o 
   2   7   4        0.35        2.49      5.77 o 
   3   7   4        4.28       13.29      9.74 o 
   4   7   4        0.59       -3.44     13.13 o 
  -4   8   4       20.19       31.49     18.01 o 
  -3   8   4       80.74      101.19     23.70 o 
  -2   8   4       27.93       21.36      6.19 o 
  -1   8   4       38.04       23.75      9.96 o 
   0   8   4        9.91       12.10      3.42 o 
   1   8   4        4.80        7.40      4.76 o 
   2   8   4       20.05       10.57      6.03 o 
   3   8   4        0.24        1.11      8.93 o 
  -3   9   4       54.10       76.98     15.18 o 
  -2   9   4       68.64       73.59      7.56 o 
  -1   9   4      188.71      159.78     23.08 o 
   0   9   4        0.18       -2.90      4.68 o 
   1   9   4       94.78       69.31     26.43 o 
   2   9   4        1.98        0.66      7.76 o 
   3   9   4        0.00       28.83     36.56 o 
  -3  10   4       10.29       11.89     13.74 o 
  -2  10   4      171.72      151.51     14.68 o 
  -1  10   4        9.13        9.49      6.69 o 
   0  10   4       17.30       15.99      6.44 o 
   1  10   4        0.43        3.43      5.74 o 
   2  10   4        1.82        2.92      7.04 o 
   3  10   4       12.10       30.00     12.94 o 
  -3  11   4        0.43       -1.95      7.79 o 
  -2  11   4       30.30       17.56      7.85 o 
  -1  11   4        3.94       10.63      7.28 o 
   0  11   4       33.75       30.21      9.71 o 
   1  11   4       41.76       36.86      9.74 o 
   2  11   4       25.66       21.30      6.92 o 
   3  11   4       16.52       41.58     14.88 o 
  -3  12   4        5.57       15.32      9.34 o 
  -2  12   4       45.17       51.35      9.81 o 
  -1  12   4      356.49      470.89     27.54 o 
   0  12   4        4.56        3.66      8.57 o 
   1  12   4       17.08       15.71      5.17 o 
   2  12   4       11.76       18.21      8.59 o 
   3  12   4        6.19       -1.80     12.02 o 
  -3  13   4        0.04        4.74      9.23 o 
  -2  13   4       16.48       17.96      8.39 o 
  -1  13   4        2.32        6.00      8.05 o 
   0  13   4       44.38       46.46     10.43 o 
   1  13   4        2.27        0.45      5.29 o 
   2  13   4       20.20        8.72      6.09 o 
   3  13   4        0.11        1.58     10.69 o 
  -2  14   4       44.65       68.08     16.03 o 
  -1  14   4        5.13       -0.85      8.46 o 
   0  14   4        9.86       10.11      8.42 o 
   1  14   4        2.81        7.07      5.59 o 
   2  14   4        2.04        2.40      2.12 o 
  -2  15   4        1.39        0.92     16.50 o 
  -1  15   4       15.85       15.19     11.70 o 
   0  15   4        0.12       -4.04      8.66 o 
   1  15   4       20.11       16.39      6.80 o 
   2  15   4        0.32        0.29      1.94 o 
  -2  16   4        7.49       12.40     16.75 o 
  -1  16   4        0.37        2.34     11.92 o 
   0  16   4       11.11       21.84     12.51 o 
   1  16   4       22.14       22.85      9.73 o 
   2  16   4        4.38        3.49      3.43 o 
  -1  17   4        0.30        8.32     12.77 o 
   0  17   4       11.50       11.43     12.02 o 
   1  17   4        0.66       -3.12      8.69 o 
   0  18   4        6.32        7.17     12.05 o 
  -4   1   5        5.84        6.80     13.37 o 
  -3   1   5       10.65        5.16      9.80 o 
  -2   1   5      164.26      146.26      8.91 o 
  -1   1   5      404.33      368.54     11.31 o 
   0   1   5      656.96      662.36     19.29 o 
   1   1   5       29.21       26.89      3.49 o 
   2   1   5        1.19        0.73      5.19 o 
   3   1   5        2.47        3.03      7.53 o 
   4   1   5        1.12       -4.87     12.42 o 
  -4   2   5        0.68       -8.72     11.89 o 
  -3   2   5       11.37        9.73      9.42 o 
  -2   2   5      240.46      245.43     17.16 o 
  -1   2   5      353.42      365.07     16.10 o 
   0   2   5        0.32        2.71      2.97 o 
   1   2   5      152.24      149.38      8.36 o 
   2   2   5       41.26       51.56     11.04 o 
   3   2   5        4.63        9.50     11.79 o 
   4   2   5       10.71       13.70     15.57 o 
  -4   3   5        1.54       13.33     13.52 o 
  -3   3   5        1.22        1.96      7.22 o 
  -2   3   5        5.88       -0.17      4.27 o 
  -1   3   5     1219.22     1262.58     77.20 o 
   0   3   5      392.73      425.98     22.64 o 
   1   3   5        0.64        3.29      3.76 o 
   2   3   5       15.64       24.49      8.70 o 
   3   3   5        3.01       13.56     12.25 o 
   4   3   5       12.23       36.33     21.59 o 
  -4   4   5        0.07        1.97     24.25 o 
  -3   4   5        9.65        5.26      6.84 o 
  -2   4   5       16.64       18.17      4.91 o 
  -1   4   5      934.59     1070.64     44.11 o 
   0   4   5      977.65     1002.14     52.90 o 
   1   4   5        4.65        1.15      3.79 o 
   2   4   5        0.18        4.55      7.15 o 
   3   4   5        1.88       -6.44      9.70 o 
   4   4   5        1.18      -10.97     15.96 o 
  -4   5   5        2.13        2.14     14.97 o 
  -3   5   5        7.97       12.75     11.05 o 
  -2   5   5        0.46       -2.04      4.61 o 
  -1   5   5      119.16      113.87      6.94 o 
   0   5   5      154.09      160.55     12.37 o 
   1   5   5        8.01        6.84      5.02 o 
   2   5   5        4.83        7.04      6.96 o 
   3   5   5        2.44       12.32     11.68 o 
   4   5   5        1.23        4.62     17.01 o 
  -4   6   5       24.38       30.88     25.13 o 
  -3   6   5        6.39       -1.06      8.65 o 
  -2   6   5       58.23       52.40      8.25 o 
  -1   6   5        0.34        2.48      3.09 o 
   0   6   5      117.13      115.48     14.66 o 
   1   6   5      233.88      227.52     26.85 o 
   2   6   5        8.88        8.12      7.70 o 
   3   6   5        2.87       -0.91      8.56 o 
   4   6   5        5.89        7.46     18.39 o 
  -4   7   5       18.71       19.70     15.82 o 
  -3   7   5       13.95       19.51     12.05 o 
  -2   7   5       77.93       84.41      9.03 o 
  -1   7   5       37.56       22.71     11.20 o 
   0   7   5       75.88       78.31     12.26 o 
   1   7   5       85.52       90.32     15.48 o 
   2   7   5        1.94       -1.85      5.81 o 
   3   7   5        1.38       -0.16      8.46 o 
  -4   8   5        3.52       15.82     17.60 o 
  -3   8   5       74.06       96.72     16.91 o 
  -2   8   5       20.59       19.29      5.13 o 
  -1   8   5       10.48        7.44      2.23 o 
   0   8   5       74.01       86.50      9.71 o 
   1   8   5       52.08       46.29      7.32 o 
   2   8   5       21.53       13.22      6.62 o 
   3   8   5        0.04        1.92     11.20 o 
  -3   9   5       75.35       78.10     16.92 o 
  -2   9   5        8.92        7.93      6.35 o 
  -1   9   5        0.67        3.36      5.56 o 
   0   9   5       61.69       78.59      9.35 o 
   1   9   5        7.74        5.84      5.70 o 
   2   9   5        2.26       -4.15      7.17 o 
   3   9   5        0.01       -5.46     12.05 o 
  -3  10   5        4.47       11.31     18.68 o 
  -2  10   5      177.24      184.08     15.47 o 
  -1  10   5      121.45      136.81     12.56 o 
   0  10   5       65.69       61.45      8.92 o 
   1  10   5      159.54      124.04     32.04 o 
   2  10   5       11.41       13.69      7.99 o 
   3  10   5        0.53       17.70     14.06 o 
  -3  11   5        1.11        5.06      8.30 o 
  -2  11   5       48.49       41.68      9.34 o 
  -1  11   5       20.30       18.97      8.22 o 
   0  11   5       21.68       19.79      7.70 o 
   1  11   5       16.19       14.39      4.78 o 
   2  11   5       16.60       14.64      6.69 o 
   3  11   5        0.06       10.60     14.58 o 
  -3  12   5        1.27        5.41      9.20 o 
  -2  12   5       87.84       81.88     16.71 o 
  -1  12   5        1.21        9.62      7.99 o 
   0  12   5       96.97      145.08     21.52 o 
   1  12   5       12.41        5.42      4.53 o 
   2  12   5        0.09       -2.49      5.53 o 
   3  12   5        3.70        9.37     12.71 o 
  -3  13   5        0.27       -1.87      9.53 o 
  -2  13   5       31.00       47.04     14.75 o 
  -1  13   5       41.69       47.47     10.64 o 
   0  13   5       49.34       73.70     11.54 o 
   1  13   5        3.64       -0.85      4.99 o 
   2  13   5        2.48        3.17      8.58 o 
  -2  14   5       30.92       40.37     13.53 o 
  -1  14   5       90.89      103.39     13.90 o 
   0  14   5       65.65       78.95     12.64 o 
   1  14   5       54.53       47.18      7.92 o 
   2  14   5        2.13        1.19      2.83 o 
  -2  15   5        5.76       22.59     14.29 o 
  -1  15   5        8.60       13.17      9.37 o 
   0  15   5       51.26       63.02     14.62 o 
   1  15   5       27.04       31.02      7.03 o 
   2  15   5        4.52        1.60      1.87 o 
  -2  16   5        0.04       -3.77     16.67 o 
  -1  16   5        4.08        0.83     11.26 o 
   0  16   5       13.31       30.56     13.12 o 
   1  16   5        7.79       10.86      9.13 o 
  -1  17   5        6.05       16.25     26.72 o 
   0  17   5        0.14        1.31     12.02 o 
   1  17   5        3.03       -0.15      8.44 o 
   0  18   5        0.02        0.40     13.71 o 
  -4   0   6        7.12       14.07     19.35 o 
  -3   0   6      211.28      188.67     30.41 o 
  -2   0   6        2.12        8.11      6.66 o 
  -1   0   6        0.00       -2.04      3.16 o 
   0   0   6      567.90      556.17     31.50 o 
   1   0   6       20.40       15.69      4.25 o 
   2   0   6        0.25        3.52      7.93 o 
   3   0   6        8.96        7.26     12.44 o 
   4   0   6        0.10      -17.59     37.94 o 
  -4   1   6        5.11        9.39     13.21 o 
  -3   1   6       10.95        2.53      9.18 o 
  -2   1   6      367.65      357.54     13.65 o 
  -1   1   6      225.75      208.26      7.73 o 
   0   1   6      417.78      385.84     11.15 o 
   1   1   6      202.35      196.32      8.44 o 
   2   1   6       13.16       11.66      5.67 o 
   3   1   6        7.77        9.14      7.41 o 
   4   1   6        0.00       -2.96     16.06 o 
  -4   2   6        2.85       -2.36     10.97 o 
  -3   2   6        0.05        2.40      9.93 o 
  -2   2   6      301.77      318.77     12.96 o 
  -1   2   6       93.33       81.48      5.46 o 
   0   2   6        0.17       -3.06      2.90 o 
   1   2   6       17.16       19.35      4.06 o 
   2   2   6       10.45        9.79      4.40 o 
   3   2   6        3.12       -9.14     11.63 o 
   4   2   6        0.16       -5.47     17.78 o 
  -4   3   6        2.08      -10.38     11.58 o 
  -3   3   6       29.49       24.51     10.80 o 
  -2   3   6        0.07       -3.08      4.10 o 
  -1   3   6     1422.36     1434.59    119.00 o 
   0   3   6      280.38      256.82     19.41 o 
   1   3   6       20.02       24.99      5.50 o 
   2   3   6       33.02       37.73     10.08 o 
   3   3   6        3.16       15.34     14.80 o 
   4   3   6        0.29       -3.20     16.68 o 
  -4   4   6        1.50        1.00     13.11 o 
  -3   4   6       10.51       17.06      9.70 o 
  -2   4   6        0.10        6.13      5.14 o 
  -1   4   6      320.15      337.40     23.81 o 
   0   4   6      207.18      218.65      8.39 o 
   1   4   6       46.37       45.28      5.82 o 
   2   4   6       15.03       24.53      9.12 o 
   3   4   6       36.65       46.31     13.83 o 
   4   4   6        6.53       12.22     15.29 o 
  -4   5   6        1.59        1.21     15.18 o 
  -3   5   6        3.92        6.53     13.86 o 
  -2   5   6      237.00      266.90     16.19 o 
  -1   5   6       17.75       14.29      4.10 o 
   0   5   6      574.09      527.20     23.98 o 
   1   5   6      168.40      181.88     14.84 o 
   2   5   6        0.49        4.24      8.67 o 
   3   5   6        0.58       -9.49     12.36 o 
   4   5   6       19.40       50.41     19.83 o 
  -4   6   6       10.47       35.10     36.94 o 
  -3   6   6        5.94       28.57     32.58 o 
  -2   6   6      147.97      136.55     10.12 o 
  -1   6   6      180.54      214.94     15.62 o 
   0   6   6      754.34      733.48     38.78 o 
   1   6   6      651.00      724.52    102.31 o 
   2   6   6        0.27       -9.97      6.77 o 
   3   6   6        2.42       -8.42     11.39 o 
  -4   7   6       20.92       37.14     18.58 o 
  -3   7   6      125.18      154.00     19.50 o 
  -2   7   6        4.74        3.83      5.49 o 
  -1   7   6      259.19      174.80     55.90 o 
   0   7   6        2.53        6.25      4.85 o 
   1   7   6       39.73       38.61      6.71 o 
   2   7   6       36.83       20.62      9.53 o 
   3   7   6       18.27       22.66     12.86 o 
  -4   8   6        0.59       13.30     17.45 o 
  -3   8   6       44.58       58.70     15.40 o 
  -2   8   6       61.33       64.92      8.59 o 
  -1   8   6       96.61       93.69      9.34 o 
   0   8   6      186.54      166.61     19.84 o 
   1   8   6      131.08       88.10     29.36 o 
   2   8   6       19.60       12.98     11.64 o 
   3   8   6        0.54        4.81     14.07 o 
  -3   9   6        9.19       12.31     17.42 o 
  -2   9   6      526.42      564.27     31.67 o 
  -1   9   6        1.17       -1.46      5.31 o 
   0   9   6       65.01       60.75      8.50 o 
   1   9   6      106.66       77.84     10.68 o 
   2   9   6        6.83       10.55      9.67 o 
   3   9   6        0.82       -7.93     11.58 o 
  -3  10   6       10.83       10.59      9.35 o 
  -2  10   6       37.85       51.74     12.97 o 
  -1  10   6      270.22      305.44     24.62 o 
   0  10   6      195.59      200.27     14.09 o 
   1  10   6       35.00       40.91      9.54 o 
   2  10   6       36.66       39.20     10.64 o 
   3  10   6        7.46       22.81     12.72 o 
  -3  11   6       10.48       11.74     10.37 o 
  -2  11   6        1.30        0.45     10.09 o 
  -1  11   6      681.01      799.83     66.00 o 
   0  11   6      195.80      214.49     17.15 o 
   1  11   6        0.21        5.07     12.51 o 
   2  11   6        1.55       -4.12      4.81 o 
   3  11   6        0.15       12.03     14.04 o 
  -3  12   6        0.14        1.13      9.65 o 
  -2  12   6       10.29       -3.58     10.65 o 
  -1  12   6       62.35       69.04     11.15 o 
   0  12   6      463.38      579.63     29.58 o 
   1  12   6       47.97       39.17      6.59 o 
   2  12   6        6.59        1.35      5.50 o 
   3  12   6        1.34        1.04     13.23 o 
  -3  13   6        4.17        6.21     10.12 o 
  -2  13   6       29.27       48.44     15.28 o 
  -1  13   6       93.80      127.88     14.02 o 
   0  13   6      118.36      141.85     14.14 o 
   1  13   6       19.27       13.48      9.77 o 
   2  13   6        1.70       -4.04      5.23 o 
  -2  14   6        0.39      -11.16     11.34 o 
  -1  14   6       28.73       42.96     14.70 o 
   0  14   6        5.34       13.04      9.19 o 
   1  14   6        2.57        7.79      5.13 o 
   2  14   6        4.20       -0.05      1.78 o 
  -2  15   6        0.00        1.76     12.60 o 
  -1  15   6        1.02       -6.93     11.08 o 
   0  15   6        3.32        1.95      8.13 o 
   1  15   6       10.83       11.25      5.35 o 
   2  15   6        8.21        0.69      3.41 o 
  -2  16   6        1.02      -11.39     17.34 o 
  -1  16   6        1.80       21.22     16.16 o 
   0  16   6        0.10        1.08      7.97 o 
   1  16   6        2.41       -2.18      4.75 o 
  -1  17   6       11.66       28.56     29.15 o 
   0  17   6        6.76       -7.90     10.93 o 
   1  17   6        4.45        5.11     16.50 o 
  -4   1   7        3.28       -7.94     10.17 o 
  -3   1   7        1.51        2.40      9.84 o 
  -2   1   7        0.02       -3.55      4.60 o 
  -1   1   7       64.49       61.85      5.13 o 
   0   1   7       79.12       82.19      5.59 o 
   1   1   7        5.91        5.23      2.99 o 
   2   1   7        0.41       -2.06      5.55 o 
   3   1   7        6.86        0.22      7.29 o 
   4   1   7        0.01       10.39     18.69 o 
  -4   2   7        9.25       13.79     13.35 o 
  -3   2   7        6.16        2.92     10.60 o 
  -2   2   7       90.73       84.67      7.92 o 
  -1   2   7     1194.75     1239.52     68.46 o 
   0   2   7       61.20       56.89      4.78 o 
   1   2   7      131.43      132.10      7.60 o 
   2   2   7       23.64       27.58      7.46 o 
   3   2   7        3.54       11.09     11.76 o 
   4   2   7        1.91       15.07     17.19 o 
  -4   3   7        0.01       -0.43     13.06 o 
  -3   3   7        2.83        5.35      8.19 o 
  -2   3   7        6.64        8.63      5.01 o 
  -1   3   7      355.55      364.72     29.30 o 
   0   3   7      108.35      117.91      7.55 o 
   1   3   7        3.48        3.16      3.77 o 
   2   3   7        0.39       -3.84      8.04 o 
   3   3   7       14.92       28.13     13.64 o 
   4   3   7        3.27        1.43     16.17 o 
  -4   4   7        0.78       -9.51     12.21 o 
  -3   4   7        0.30       -2.24      8.26 o 
  -2   4   7       11.57       10.84      5.43 o 
  -1   4   7       17.29        9.33      3.07 o 
   0   4   7     3756.41     4414.53    235.06 o 
   1   4   7      321.61      324.81     26.97 o 
   2   4   7       10.17       15.76      9.74 o 
   3   4   7        3.00       -2.78     12.61 o 
   4   4   7        2.69       13.49     16.80 o 
  -4   5   7        8.76        6.16     15.97 o 
  -3   5   7        2.63        0.29     14.95 o 
  -2   5   7       19.59       19.65      6.44 o 
  -1   5   7       80.45       74.08      5.28 o 
   0   5   7      102.96      102.83     10.38 o 
   1   5   7       83.24       72.85      6.44 o 
   2   5   7        3.41        0.77      7.94 o 
   3   5   7        0.08        2.29     12.29 o 
  -4   6   7        4.04        0.69     13.12 o 
  -3   6   7        6.98       21.05     11.51 o 
  -2   6   7        9.59       12.74      6.98 o 
  -1   6   7      157.19      185.99      8.79 o 
   0   6   7      265.74      269.55     17.29 o 
   1   6   7      215.36      248.94     23.34 o 
   2   6   7       14.73        5.79      8.81 o 
   3   6   7       16.61       26.25     13.68 o 
  -4   7   7        1.39       42.77     19.57 o 
  -3   7   7       24.73       37.87     13.50 o 
  -2   7   7        1.39        2.85      6.85 o 
  -1   7   7       33.27       25.32      5.97 o 
   0   7   7       21.00       19.03      5.40 o 
   1   7   7       40.60       30.76      7.23 o 
   2   7   7       24.55       34.26     10.42 o 
   3   7   7       17.78       43.97     16.61 o 
  -3   8   7       46.27       46.74     20.10 o 
  -2   8   7       13.93        1.02      9.56 o 
  -1   8   7       93.65       94.33     21.07 o 
   0   8   7       98.12       89.50      9.17 o 
   1   8   7       24.10       29.76      8.00 o 
   2   8   7        0.50       18.55     11.31 o 
   3   8   7        7.97        8.84     13.84 o 
  -3   9   7        3.89       12.62     10.34 o 
  -2   9   7      263.87      301.84     39.38 o 
  -1   9   7       32.12       34.31      7.87 o 
   0   9   7      103.07      100.87      9.93 o 
   1   9   7        3.85       -5.97      6.86 o 
   2   9   7       67.02       63.37     12.42 o 
   3   9   7        0.32        3.28     13.10 o 
  -3  10   7       15.35       17.31     11.05 o 
  -2  10   7       16.53       11.84     12.08 o 
  -1  10   7       48.56       57.07      9.37 o 
   0  10   7      322.30      341.55     32.71 o 
   1  10   7        4.10        2.59      4.93 o 
   2  10   7       10.87        2.35     12.19 o 
   3  10   7        0.00        6.10     12.94 o 
  -3  11   7        1.09       17.41     16.08 o 
  -2  11   7        6.67       16.14     11.59 o 
  -1  11   7      483.99      551.51     59.67 o 
   0  11   7        0.56        3.46      6.60 o 
   1  11   7        1.73       -4.81      5.75 o 
   2  11   7        1.16        6.88      6.71 o 
   3  11   7        2.91       16.74     13.75 o 
  -3  12   7        0.74        6.66     10.54 o 
  -2  12   7       26.94       21.49     12.27 o 
  -1  12   7      153.09      201.75     22.82 o 
   0  12   7       62.70       68.51     12.67 o 
   1  12   7       68.39       40.61     12.48 o 
   2  12   7        0.75        2.12      6.05 o 
  -3  13   7        1.80        8.85     11.55 o 
  -2  13   7        0.10       11.34     13.01 o 
  -1  13   7       65.46       84.94     17.56 o 
   0  13   7       63.06       69.31     15.01 o 
   1  13   7      131.21       86.14     21.20 o 
   2  13   7        7.30        4.26      6.22 o 
  -2  14   7       36.11       44.09     15.98 o 
  -1  14   7        1.89        7.99     13.74 o 
   0  14   7       54.53       61.35     10.95 o 
   1  14   7       36.10       35.78      6.68 o 
   2  14   7        3.39        7.52     10.22 o 
  -2  15   7       33.83       50.59     18.86 o 
  -1  15   7        6.77       12.92     13.69 o 
   0  15   7        7.22        8.28      9.02 o 
   1  15   7       20.73       12.26      5.77 o 
   2  15   7       46.59        2.96     17.29 o 
  -1  16   7        0.36      -12.37     11.99 o 
   0  16   7        0.01        3.41      8.00 o 
   1  16   7        1.31        6.90      6.03 o 
  -1  17   7        1.44      -10.30     25.04 o 
   0  17   7        0.06        3.85     18.93 o 
  -4   0   8        0.70        3.43     22.36 o 
  -3   0   8       72.32       63.41     20.69 o 
  -2   0   8      111.45      112.90     13.04 o 
  -1   0   8      326.68      293.49     12.50 o 
   0   0   8        0.04        4.11      5.59 o 
   1   0   8        8.84        6.99      4.71 o 
   2   0   8      136.38      179.85     44.82 o 
   3   0   8        4.44       18.26     22.95 o 
   4   0   8        2.44      -27.05     86.60 o 
  -4   1   8        0.18       -4.41     11.62 o 
  -3   1   8        1.56       -3.46      9.80 o 
  -2   1   8      100.12       96.05      8.69 o 
  -1   1   8        5.39        3.44      3.09 o 
   0   1   8      161.78      156.15      8.94 o 
   1   1   8      467.84      475.51     12.41 o 
   2   1   8      157.00      206.85     16.19 o 
   3   1   8       12.84       18.32     10.93 o 
   4   1   8        1.77        4.78     20.84 o 
  -4   2   8        2.80        1.97     12.51 o 
  -3   2   8        9.04        5.91      8.54 o 
  -2   2   8       29.66       22.39      6.06 o 
  -1   2   8      154.39      160.09     11.87 o 
   0   2   8      451.14      442.99     31.64 o 
   1   2   8       66.10       71.36      5.55 o 
   2   2   8        1.85        3.16      5.58 o 
   3   2   8       20.25       37.39     15.61 o 
   4   2   8        0.08       10.24     19.00 o 
  -4   3   8        0.89       -1.33     12.48 o 
  -3   3   8        3.35       -5.23      8.74 o 
  -2   3   8      160.45      198.19     10.37 o 
  -1   3   8       57.84       60.79      5.70 o 
   0   3   8      433.89      479.01     28.86 o 
   1   3   8       40.42       51.51      7.35 o 
   2   3   8       10.90       14.44      8.91 o 
   3   3   8        1.39       15.85     15.45 o 
  -4   4   8        3.88        6.45     13.44 o 
  -3   4   8        8.27       10.76      8.62 o 
  -2   4   8        4.48        9.32      5.03 o 
  -1   4   8      166.68      169.33     17.03 o 
   0   4   8      253.13      281.76     24.06 o 
   1   4   8      152.23      128.06     14.44 o 
   2   4   8       17.49       16.72      9.52 o 
   3   4   8        6.58        2.05     12.00 o 
  -4   5   8        7.92        4.78     15.18 o 
  -3   5   8        9.88       12.75      9.84 o 
  -2   5   8       34.58       41.44      7.43 o 
  -1   5   8     1406.64     1571.19    111.48 o 
   0   5   8       25.05       30.59      6.09 o 
   1   5   8        8.97        9.64      4.63 o 
   2   5   8        8.31        7.54      9.66 o 
   3   5   8        2.81       -3.08     14.65 o 
  -4   6   8        1.59        5.29     12.36 o 
  -3   6   8        2.78       10.37     10.51 o 
  -2   6   8       39.95       44.67      8.79 o 
  -1   6   8       77.07       73.16      7.31 o 
   0   6   8       25.06       28.76      8.50 o 
   1   6   8      264.88      254.63     24.95 o 
   2   6   8      134.08      188.26     23.23 o 
   3   6   8       10.26       22.82     13.96 o 
  -4   7   8        0.16        0.42     20.35 o 
  -3   7   8       34.64       30.89     10.31 o 
  -2   7   8      237.30      241.59     16.28 o 
  -1   7   8      153.57      145.72     10.13 o 
   0   7   8       78.11       69.92     11.06 o 
   1   7   8        7.23        2.50      5.40 o 
   2   7   8      144.40      171.86     20.01 o 
   3   7   8        4.26       -1.53     15.52 o 
  -3   8   8       20.93       16.39     11.09 o 
  -2   8   8        9.47       21.87     11.27 o 
  -1   8   8       11.69       10.27      8.47 o 
   0   8   8       41.13       39.37      6.41 o 
   1   8   8       15.07        8.04      7.23 o 
   2   8   8      183.98      209.00     21.48 o 
   3   8   8       19.35       31.57     15.23 o 
  -3   9   8       10.65       17.61     11.58 o 
  -2   9   8       54.21       61.02     14.01 o 
  -1   9   8      191.77      189.33     18.66 o 
   0   9   8       17.86       14.91      6.10 o 
   1   9   8       65.84       52.62     14.11 o 
   2   9   8       67.44       68.43     13.24 o 
   3   9   8       13.06       29.79     17.40 o 
  -3  10   8        3.72        7.29     10.53 o 
  -2  10   8        1.51       -1.52     10.01 o 
  -1  10   8      271.81      315.97     41.60 o 
   0  10   8        4.22        3.55      5.45 o 
   1  10   8      343.43      300.20     86.68 o 
   2  10   8        0.87        3.56      6.88 o 
   3  10   8        4.43        9.34     14.85 o 
  -3  11   8        0.19       -2.58     12.22 o 
  -2  11   8       27.25       31.12     13.85 o 
  -1  11   8       39.14       58.99     14.25 o 
   0  11   8      162.59      171.62     14.04 o 
   1  11   8       88.87       74.07     15.96 o 
   2  11   8        1.80       -0.90      6.77 o 
   3  11   8        0.01       -0.61     12.13 o 
  -3  12   8        0.54        0.11     11.08 o 
  -2  12   8        0.43       -4.22     11.99 o 
  -1  12   8        2.42       -6.36     10.93 o 
   0  12   8      657.24      783.28     85.44 o 
   1  12   8        4.75        1.77      4.02 o 
   2  12   8        6.65        9.30      8.06 o 
  -2  13   8       46.31       44.15     15.19 o 
  -1  13   8       44.55       39.93     14.81 o 
   0  13   8        1.53        2.41      6.94 o 
   1  13   8      107.42       68.80     17.25 o 
   2  13   8        0.50       -2.43      8.09 o 
  -2  14   8       18.29       11.36     14.70 o 
  -1  14   8       11.35       15.57     13.70 o 
   0  14   8        9.17       22.57     10.19 o 
   1  14   8       46.76       29.78     15.78 o 
   2  14   8        0.27        0.60      7.34 o 
  -2  15   8        1.05       13.80     13.52 o 
  -1  15   8        7.58       10.98     12.46 o 
   0  15   8        5.43       10.91      9.24 o 
   1  15   8        0.85       -1.58      4.68 o 
  -1  16   8        0.76       -0.25     12.91 o 
   0  16   8        2.38       -2.36      8.79 o 
   1  16   8        8.49        5.11      5.40 o 
   0  17   8        2.49       -4.06     12.94 o 
  -4   1   9        0.09      -13.91     14.08 o 
  -3   1   9       24.70       16.42     12.10 o 
  -2   1   9        9.29       13.60      5.76 o 
  -1   1   9       45.01       42.32      4.79 o 
   0   1   9      490.79      474.77     31.23 o 
   1   1   9       89.86       83.85      5.97 o 
   2   1   9       59.40       64.59      8.57 o 
   3   1   9        0.94       -0.49      8.25 o 
  -4   2   9        1.35        9.99     13.55 o 
  -3   2   9        5.27        9.37      9.31 o 
  -2   2   9       20.02       22.44      6.42 o 
  -1   2   9       60.63       60.91      5.73 o 
   0   2   9        0.01       -3.42      3.12 o 
   1   2   9      352.68      413.05     19.00 o 
   2   2   9        9.29        4.24      6.48 o 
   3   2   9        0.75       -0.77     13.40 o 
  -4   3   9       13.81       18.15     13.98 o 
  -3   3   9        4.24        6.29      9.17 o 
  -2   3   9       25.82       26.54      5.64 o 
  -1   3   9       50.66       55.57      5.54 o 
   0   3   9      106.12      106.17      6.81 o 
   1   3   9      683.33      810.93     86.31 o 
   2   3   9        0.29        6.93      7.87 o 
   3   3   9        1.49        1.63     12.83 o 
  -4   4   9        0.26        2.82     14.41 o 
  -3   4   9        1.89        0.88      9.19 o 
  -2   4   9        0.00        5.92      4.97 o 
  -1   4   9        0.08       -0.67      3.77 o 
   0   4   9      286.64      319.42     20.47 o 
   1   4   9      102.21      120.17     10.70 o 
   2   4   9       29.14       42.71     11.38 o 
   3   4   9        1.03        0.83     15.15 o 
  -4   5   9        1.64        6.20     14.06 o 
  -3   5   9        0.11       -0.54      8.04 o 
  -2   5   9        4.58        9.26      6.00 o 
  -1   5   9       14.95       13.22      4.55 o 
   0   5   9       89.91       90.77     10.11 o 
   1   5   9      256.78      253.89     23.68 o 
   2   5   9        0.04        1.68      9.80 o 
   3   5   9        0.06       -2.76     13.12 o 
  -4   6   9        9.95       -1.74     14.73 o 
  -3   6   9        8.15        8.95      9.21 o 
  -2   6   9        2.33       12.58      8.25 o 
  -1   6   9      184.23      174.88     16.12 o 
   0   6   9       38.40       32.38      7.54 o 
   1   6   9       74.83       67.89     13.38 o 
   2   6   9       14.52       20.15     10.69 o 
   3   6   9        0.17        0.57     13.32 o 
  -3   7   9        0.73       10.55     16.16 o 
  -2   7   9       14.31       11.47      9.87 o 
  -1   7   9        7.62        8.80      8.67 o 
   0   7   9        0.38       -0.10      7.01 o 
   1   7   9       74.14       80.26      9.63 o 
   2   7   9       15.32       24.12     12.83 o 
   3   7   9       14.30       21.85     16.16 o 
  -3   8   9        0.00       -2.18     16.25 o 
  -2   8   9        7.27       -2.94      8.50 o 
  -1   8   9        5.54        3.91      7.22 o 
   0   8   9       87.19       74.33     15.23 o 
   1   8   9       13.88        8.75      6.24 o 
   2   8   9       49.50       57.08     13.24 o 
   3   8   9        4.13        8.54     16.97 o 
  -3   9   9        0.14        9.20     10.87 o 
  -2   9   9       25.93       22.83     11.64 o 
  -1   9   9        0.00        4.19      8.37 o 
   0   9   9        0.34        4.01      4.91 o 
   1   9   9      256.60      209.70     29.66 o 
   2   9   9       21.75       29.85     11.57 o 
   3   9   9        7.80       11.71     14.78 o 
  -3  10   9        5.05       21.26     12.44 o 
  -2  10   9       25.71       34.68     16.42 o 
  -1  10   9       30.16       24.60     10.44 o 
   0  10   9       39.61       35.29      7.50 o 
   1  10   9      158.75      108.06     18.22 o 
   2  10   9        5.15        4.55      9.10 o 
   3  10   9        1.62       -2.02     15.86 o 
  -3  11   9        2.66        5.14     12.58 o 
  -2  11   9        0.51       13.22     22.15 o 
  -1  11   9       19.68       12.64      9.85 o 
   0  11   9      323.62      311.42     23.73 o 
   1  11   9        0.11        2.31      8.10 o 
   2  11   9       11.09       14.06      8.56 o 
  -3  12   9        0.63       19.80     15.01 o 
  -2  12   9        8.58       22.96     14.81 o 
  -1  12   9       49.11       51.68     14.12 o 
   0  12   9       23.23       25.46     11.47 o 
   1  12   9       13.24        7.40      6.80 o 
   2  12   9        4.80       -4.61      7.71 o 
  -2  13   9        0.29        2.20     14.08 o 
  -1  13   9       63.53       45.95     20.31 o 
   0  13   9        0.11        5.75     10.74 o 
   1  13   9        2.82        2.66      3.55 o 
   2  13   9        6.91        9.51      7.79 o 
  -2  14   9        2.43        8.81     12.84 o 
  -1  14   9       63.50       78.79     17.93 o 
   0  14   9       35.35       51.16     14.37 o 
   1  14   9        0.70       -0.44      4.66 o 
   2  14   9       32.86       26.79     18.80 o 
  -2  15   9        2.24        6.53     15.87 o 
  -1  15   9        0.42        6.49     12.08 o 
   0  15   9        1.77        4.92     13.78 o 
   1  15   9        6.97        6.38      4.10 o 
  -1  16   9        3.40        6.58     13.40 o 
   0  16   9        7.98        8.00     11.85 o 
   1  16   9        0.38       -2.69      8.04 o 
  -4   0  10        0.00       -5.03     18.93 o 
  -3   0  10        0.83       -7.20     15.66 o 
  -2   0  10       16.01       20.53      8.58 o 
  -1   0  10      132.31      158.66     14.67 o 
   0   0  10       24.75       21.09      4.95 o 
   1   0  10        0.39       -0.64      4.40 o 
   2   0  10       26.66       26.36     11.68 o 
   3   0  10       63.97       97.22     35.39 o 
  -4   1  10        0.07       -0.44     16.31 o 
  -3   1  10        1.69       -4.34      8.98 o 
  -2   1  10       95.60       95.27      9.39 o 
  -1   1  10        5.90        5.30      3.75 o 
   0   1  10        0.96        4.80      3.06 o 
   1   1  10        6.09        5.19      3.54 o 
   2   1  10       11.62        8.66      7.02 o 
   3   1  10        0.15       10.27      8.02 o 
  -4   2  10        2.59       -2.00     15.71 o 
  -3   2  10        2.37        8.86      8.86 o 
  -2   2  10        0.00        2.63      5.69 o 
  -1   2  10       10.88       10.23      4.30 o 
   0   2  10       86.31       89.42      6.49 o 
   1   2  10       75.03       75.03      5.91 o 
   2   2  10       43.07       51.14      8.93 o 
   3   2  10        0.49        7.03     13.81 o 
  -4   3  10        6.71        2.99     14.92 o 
  -3   3  10       18.01       17.73     10.24 o 
  -2   3  10       96.57       92.93      9.16 o 
  -1   3  10       35.24       40.16      5.23 o 
   0   3  10       82.62       75.67      6.31 o 
   1   3  10        0.02       -3.13      4.34 o 
   2   3  10        0.73        0.81      8.81 o 
   3   3  10        5.99       12.84     15.57 o 
  -4   4  10        4.31       -4.76     14.76 o 
  -3   4  10        2.49       11.79      9.79 o 
  -2   4  10       29.82       27.89      7.32 o 
  -1   4  10        1.03        3.75      4.20 o 
   0   4  10      325.79      371.81     17.67 o 
   1   4  10       42.53       36.82      7.77 o 
   2   4  10        0.56       -2.64      9.65 o 
   3   4  10        3.73        3.35     14.15 o 
  -3   5  10        0.83       -2.66      8.81 o 
  -2   5  10        4.65        3.27      6.31 o 
  -1   5  10       17.95       19.23      4.81 o 
   0   5  10      195.19      211.53     11.77 o 
   1   5  10        3.99        5.12      5.45 o 
   2   5  10        9.81        5.76      8.91 o 
   3   5  10        0.53        3.22     16.15 o 
  -3   6  10        1.46       13.06     12.65 o 
  -2   6  10        1.69       -3.29      6.63 o 
  -1   6  10       14.64       13.33      5.64 o 
   0   6  10      133.80      151.37     11.91 o 
   1   6  10       11.51       12.56      6.21 o 
   2   6  10       33.79       43.61     13.18 o 
   3   6  10        5.71       11.81     16.48 o 
  -3   7  10        0.40        3.86     11.19 o 
  -2   7  10        6.08        5.38     10.15 o 
  -1   7  10        1.01       -2.40      6.70 o 
   0   7  10      154.50      158.43     14.08 o 
   1   7  10       37.01       24.96      9.17 o 
   2   7  10        2.19        9.18     11.45 o 
   3   7  10       92.16      204.75     44.69 o 
  -3   8  10        1.80        5.53     12.98 o 
  -2   8  10       17.40       18.73     11.01 o 
  -1   8  10       23.65       30.28     12.48 o 
   0   8  10       23.76       15.66      9.59 o 
   1   8  10       33.11       18.71      6.88 o 
   2   8  10       11.90        2.21     10.64 o 
   3   8  10       14.17       14.18     16.01 o 
  -3   9  10        2.07       12.40     17.67 o 
  -2   9  10        0.65       -4.46     10.53 o 
  -1   9  10        7.28        8.77      8.63 o 
   0   9  10        0.04       -3.00      7.45 o 
   1   9  10        1.87       -6.00      4.99 o 
   2   9  10       68.99       64.70     18.26 o 
   3   9  10        0.00       -5.51     17.30 o 
  -3  10  10        3.96       36.18     21.19 o 
  -2  10  10        5.96        9.18     10.94 o 
  -1  10  10       49.89       64.62     16.54 o 
   0  10  10       13.00       20.02      9.45 o 
   1  10  10        1.39        2.81      5.89 o 
   2  10  10       22.83       15.28      9.49 o 
  -3  11  10        0.38      -14.57     18.51 o 
  -2  11  10       18.92       19.18     12.52 o 
  -1  11  10       12.25        7.33     10.09 o 
   0  11  10      107.21      113.11     16.40 o 
   1  11  10       48.14       55.07     10.93 o 
   2  11  10        2.07       11.01      8.65 o 
  -2  12  10        0.36       -0.85     10.68 o 
  -1  12  10        0.62        0.57     10.46 o 
   0  12  10        1.41        0.58      7.92 o 
   1  12  10       87.98       42.69     20.07 o 
   2  12  10        2.84       -2.69      8.61 o 
  -2  13  10        1.01      -11.18     14.65 o 
  -1  13  10       19.78       30.97     12.97 o 
   0  13  10        0.00       -5.64      8.63 o 
   1  13  10       76.26       48.24     29.83 o 
   2  13  10        1.64       -4.70      9.64 o 
  -2  14  10        2.97       12.83     13.48 o 
  -1  14  10        1.24        1.85     11.93 o 
   0  14  10       10.08       10.51     11.58 o 
   1  14  10        4.78       11.51      9.50 o 
  -1  15  10       19.15       33.95     16.86 o 
   0  15  10        7.60       14.28     11.35 o 
   1  15  10       11.15       19.95     16.08 o 
   0  16  10        1.05        3.94      9.00 o 
  -4   1  11        1.03       -1.84     13.83 o 
  -3   1  11        0.11        5.27     10.25 o 
  -2   1  11       67.48       73.25      9.29 o 
  -1   1  11       91.55       97.82      8.93 o 
   0   1  11       50.88       48.90      4.65 o 
   1   1  11       22.78       22.13      4.40 o 
   2   1  11       89.52      111.19     14.62 o 
   3   1  11       10.30       14.53     10.45 o 
  -4   2  11        0.35       -7.71     18.34 o 
  -3   2  11        9.07       10.32      9.18 o 
  -2   2  11        9.41       10.09      6.11 o 
  -1   2  11       27.54       22.66      5.80 o 
   0   2  11        9.90        7.97      4.05 o 
   1   2  11       11.74        6.92      4.09 o 
   2   2  11       21.64       24.90      7.70 o 
   3   2  11        0.59        0.68     14.08 o 
  -4   3  11        2.95       -6.63     12.60 o 
  -3   3  11       72.04       83.72     13.49 o 
  -2   3  11        7.93        3.49      5.79 o 
  -1   3  11        4.63       -0.50      3.97 o 
   0   3  11      129.61      126.26      7.86 o 
   1   3  11       12.27        7.21      4.58 o 
   2   3  11        7.51       11.26      9.41 o 
   3   3  11        1.35        6.21     14.81 o 
  -3   4  11       11.95       25.64     10.77 o 
  -2   4  11        2.11        3.24      6.46 o 
  -1   4  11        4.66        3.91      4.17 o 
   0   4  11        1.48        0.34      3.83 o 
   1   4  11       31.11       24.39      6.01 o 
   2   4  11       29.85       31.83     10.97 o 
   3   4  11        2.17       -6.61     15.95 o 
  -3   5  11       55.09       78.59     14.01 o 
  -2   5  11        0.03       -4.86      6.55 o 
  -1   5  11        0.41        2.06      4.75 o 
   0   5  11       85.07       71.31      7.80 o 
   1   5  11       17.35       16.18      6.79 o 
   2   5  11       19.27       23.58     11.65 o 
   3   5  11        0.02       13.85     18.62 o 
  -3   6  11        5.85       10.76     12.36 o 
  -2   6  11       19.45       30.79      9.17 o 
  -1   6  11       25.14       26.54      6.02 o 
   0   6  11       15.97       13.11      6.03 o 
   1   6  11       10.44       13.63      7.12 o 
   2   6  11       38.19       42.80     12.54 o 
   3   6  11        0.00        4.21     18.26 o 
  -3   7  11        1.88        2.75     12.71 o 
  -2   7  11       32.53       16.72     10.38 o 
  -1   7  11        0.37        5.00      5.89 o 
   0   7  11        9.85        4.33      6.20 o 
   1   7  11        4.62       -0.26      4.91 o 
   2   7  11        0.10       -5.08      9.54 o 
   3   7  11        0.02      -11.07     13.44 o 
  -3   8  11        0.02        8.55     13.34 o 
  -2   8  11       13.64       10.22     13.74 o 
  -1   8  11       22.86       42.78     10.44 o 
   0   8  11       92.11       99.31     11.05 o 
   1   8  11       77.58       71.51      9.27 o 
   2   8  11       33.72       23.31     12.06 o 
   3   8  11        6.30       15.46     18.65 o 
  -3   9  11        0.32       10.21     12.64 o 
  -2   9  11        0.52        5.25     12.07 o 
  -1   9  11        8.26       12.79      9.12 o 
   0   9  11       31.16       31.00      8.45 o 
   1   9  11        0.01        5.33      6.68 o 
   2   9  11       61.06       60.99     14.10 o 
  -3  10  11        0.69        0.42     21.69 o 
  -2  10  11        0.77       -1.23     10.27 o 
  -1  10  11       16.54       21.89     10.41 o 
   0  10  11       22.04       31.56     10.76 o 
   1  10  11        4.84        7.61      6.98 o 
   2  10  11        5.15        5.31     10.58 o 
  -2  11  11        0.95       -4.84     10.43 o 
  -1  11  11        0.20        3.17      9.55 o 
   0  11  11        7.09        7.00      9.05 o 
   1  11  11       22.27       20.76      7.95 o 
   2  11  11        5.41       -3.22      9.74 o 
  -2  12  11        6.84       12.98     13.62 o 
  -1  12  11        3.94        5.04      9.17 o 
   0  12  11        1.23        0.12      8.81 o 
   1  12  11        9.43       14.83      7.76 o 
   2  12  11        0.04        2.90      8.23 o 
  -2  13  11        9.23       22.43     16.10 o 
  -1  13  11        6.36       16.19     11.48 o 
   0  13  11       55.30       34.18     19.01 o 
   1  13  11        1.14        2.48      8.63 o 
  -1  14  11        0.20        3.47     11.94 o 
   0  14  11        0.80       -3.28     10.90 o 
   1  14  11        5.74        9.86      9.56 o 
  -1  15  11        0.03        4.81     10.60 o 
   0  15  11        5.22       13.19     12.93 o 
  -3   0  12        3.80        3.27     11.10 o 
  -2   0  12       53.72       52.67     13.18 o 
  -1   0  12      561.10      582.41     31.73 o 
   0   0  12       31.37       24.90      5.90 o 
   1   0  12        3.21        1.53      5.40 o 
   2   0  12        1.54       -4.46      9.54 o 
   3   0  12        0.35        0.33     14.86 o 
  -3   1  12        8.34        8.62      9.51 o 
  -2   1  12        4.31        2.21      6.23 o 
  -1   1  12       52.40       50.29      7.61 o 
   0   1  12       25.04       25.75      5.01 o 
   1   1  12       73.43       74.09      6.23 o 
   2   1  12        2.64        8.88      8.21 o 
   3   1  12        0.01        7.43     10.66 o 
  -3   2  12       66.16       93.06     15.18 o 
  -2   2  12      100.51       99.91     10.58 o 
  -1   2  12        1.20        0.91      5.18 o 
   0   2  12       29.30       24.08      5.32 o 
   1   2  12        5.70        4.67      4.31 o 
   2   2  12        1.41        1.19      6.60 o 
   3   2  12        1.39        2.69     15.94 o 
  -3   3  12        0.35       10.62     17.72 o 
  -2   3  12        1.18        9.42      6.46 o 
  -1   3  12      250.05      259.39     26.63 o 
   0   3  12        2.67        2.50      4.61 o 
   1   3  12        2.92        3.34      4.68 o 
   2   3  12        0.19        5.68     11.02 o 
   3   3  12        0.16        3.36     13.88 o 
  -3   4  12        3.75        7.55     11.04 o 
  -2   4  12       23.40       24.69      8.78 o 
  -1   4  12        0.00       -2.35      5.10 o 
   0   4  12        4.18        1.15      4.81 o 
   1   4  12       10.68        9.21      7.06 o 
   2   4  12        4.33       16.10     11.57 o 
   3   4  12        0.06       -8.83     18.64 o 
  -3   5  12       20.54       22.73     12.84 o 
  -2   5  12       30.69       21.90      8.03 o 
  -1   5  12       45.24       45.26     11.46 o 
   0   5  12      110.12      100.86     13.80 o 
   1   5  12        0.00       -2.02      5.57 o 
   2   5  12        1.37        1.54     10.54 o 
   3   5  12        1.79        3.37     17.49 o 
  -3   6  12        1.82        6.78     15.96 o 
  -2   6  12        0.37        6.48      8.28 o 
  -1   6  12       46.32       44.50      6.93 o 
   0   6  12       48.02       46.32      8.17 o 
   1   6  12       10.79        9.22      6.69 o 
   2   6  12        0.01        5.61     11.68 o 
   3   6  12        0.49        5.37     16.97 o 
  -3   7  12        0.12       -2.55     13.11 o 
  -2   7  12       26.66       14.62      7.48 o 
  -1   7  12       21.62       17.02      7.04 o 
   0   7  12       10.16        8.12      6.44 o 
   1   7  12       13.07       12.08      6.47 o 
   2   7  12        2.61       -1.59     11.30 o 
   3   7  12        0.07       -1.87     14.82 o 
  -3   8  12        1.53       -6.16     12.97 o 
  -2   8  12        0.82       -7.84      8.91 o 
  -1   8  12       53.27       52.44      9.15 o 
   0   8  12        4.35        0.24      5.84 o 
   1   8  12        6.85        0.21      6.25 o 
   2   8  12        7.21       17.39     12.50 o 
  -3   9  12        0.60       -4.15     12.49 o 
  -2   9  12        4.46       16.19     12.34 o 
  -1   9  12       40.99       35.07      9.03 o 
   0   9  12        1.15       -5.44      6.06 o 
   1   9  12        2.01        0.45      6.36 o 
   2   9  12        0.14      -11.28      9.89 o 
  -3  10  12        0.60       -3.92     16.09 o 
  -2  10  12       16.55       41.04     20.44 o 
  -1  10  12       20.62       26.08     10.90 o 
   0  10  12       13.51       17.60      7.85 o 
   1  10  12        8.93        5.53      6.30 o 
   2  10  12        7.21        8.71     11.67 o 
  -2  11  12        0.11       10.22     18.09 o 
  -1  11  12        1.91       -1.79      8.62 o 
   0  11  12       21.60       17.87      9.06 o 
   1  11  12       20.08       15.81      7.51 o 
   2  11  12        5.82       14.99     12.43 o 
  -2  12  12        0.85        9.74     13.65 o 
  -1  12  12        0.69        0.31      9.11 o 
   0  12  12        0.50        4.37      9.78 o 
   1  12  12        7.17        3.83      6.83 o 
   2  12  12        2.26       -2.22      8.76 o 
  -2  13  12        2.96       32.35     14.64 o 
  -1  13  12        3.37       13.01     11.94 o 
   0  13  12        0.02        0.07     10.18 o 
   1  13  12        6.85       17.34      9.68 o 
  -1  14  12        3.94        9.57     12.59 o 
   0  14  12        9.20       23.91     11.59 o 
   1  14  12        0.66        1.58      9.17 o 
   0  15  12        3.98       14.17     10.78 o 
  -3   1  13        9.51       21.00     11.05 o 
  -2   1  13       87.89       84.03     10.68 o 
  -1   1  13      278.01      294.40     15.83 o 
   0   1  13       32.22       31.60      6.87 o 
   1   1  13        1.41       -0.31      4.05 o 
   2   1  13        0.13        8.83      7.72 o 
   3   1  13        2.38        7.56     11.29 o 
  -3   2  13        0.77       -7.91     10.52 o 
  -2   2  13      135.15      147.75     15.65 o 
  -1   2  13       15.39       13.02      7.01 o 
   0   2  13       97.60       90.81      8.87 o 
   1   2  13      115.46      121.28      8.42 o 
   2   2  13        0.61       -0.66      7.35 o 
   3   2  13        2.37        5.06     17.35 o 
  -3   3  13       41.69       47.01     12.03 o 
  -2   3  13      117.96      106.94     10.97 o 
  -1   3  13        1.01       -0.47      4.87 o 
   0   3  13       34.43       38.84      7.92 o 
   1   3  13        0.63        1.55      5.00 o 
   2   3  13        1.82        2.20     11.47 o 
   3   3  13        0.02       -2.43     16.43 o 
  -3   4  13       15.13       16.29     13.27 o 
  -2   4  13       17.38       17.75      8.98 o 
  -1   4  13       19.25       12.87      6.86 o 
   0   4  13       33.87       28.41      6.34 o 
   1   4  13        7.68        9.75      7.16 o 
   2   4  13        7.27        1.78      9.60 o 
   3   4  13        1.39        4.09     19.97 o 
  -3   5  13        2.54       -1.83     11.62 o 
  -2   5  13       50.92       50.49     10.02 o 
  -1   5  13       80.19       67.83      9.95 o 
   0   5  13        8.89        9.86      5.46 o 
   1   5  13        0.02       -2.75      6.64 o 
   2   5  13        0.64       -7.82     10.48 o 
   3   5  13        1.03        0.71     17.24 o 
  -3   6  13        1.31       15.44     25.63 o 
  -2   6  13       39.30       32.63     10.42 o 
  -1   6  13       30.76       27.34      8.60 o 
   0   6  13       11.87        2.64      6.31 o 
   1   6  13       18.94       15.79      6.93 o 
   2   6  13        5.98        3.80     11.43 o 
  -3   7  13        5.87        6.40     14.51 o 
  -2   7  13        3.41        7.65      8.08 o 
  -1   7  13       81.27       62.00     12.48 o 
   0   7  13        0.27       -0.73      5.74 o 
   1   7  13       13.46       10.85      7.23 o 
   2   7  13       13.83       15.97     10.27 o 
  -3   8  13        0.84       12.87     15.66 o 
  -2   8  13        2.86       -4.97      9.70 o 
  -1   8  13       10.58       12.27     11.43 o 
   0   8  13        0.05        4.67      6.77 o 
   1   8  13       36.55       55.20      9.96 o 
   2   8  13        2.02        1.42     10.20 o 
  -3   9  13        2.91       -2.14     12.65 o 
  -2   9  13       25.40       32.29     12.59 o 
  -1   9  13       57.45       60.28     10.04 o 
   0   9  13       10.15        0.73      6.57 o 
   1   9  13        3.74        0.18      6.42 o 
   2   9  13        3.63        7.49     12.61 o 
  -2  10  13        1.28        0.00     10.95 o 
  -1  10  13        0.34       -2.70      6.76 o 
   0  10  13       22.59       21.73      8.35 o 
   1  10  13       12.48        7.48      7.13 o 
   2  10  13        0.33       -0.90     12.01 o 
  -2  11  13        0.12       10.59     11.82 o 
  -1  11  13        0.04       -0.45      7.46 o 
   0  11  13        1.90        0.61      7.33 o 
   1  11  13        1.35       -5.04      6.76 o 
   2  11  13        0.25        1.70     10.60 o 
  -2  12  13        8.22        8.04     14.82 o 
  -1  12  13        0.60       -0.19      9.51 o 
   0  12  13        0.32        0.34      7.06 o 
   1  12  13        0.11       -3.47      8.21 o 
  -1  13  13        1.41        5.71     11.12 o 
   0  13  13        0.96        4.72      8.05 o 
   1  13  13        0.16        2.66      7.92 o 
  -1  14  13       11.47       28.64     13.93 o 
   0  14  13        2.53       -0.15      9.02 o 
  -3   0  14        7.15       -7.87     11.96 o 
  -2   0  14        1.74       -6.43      8.19 o 
  -1   0  14        4.08        5.70      8.56 o 
   0   0  14      751.07      847.46     65.22 o 
   1   0  14       72.16       82.38     13.57 o 
   2   0  14        7.99       10.26     10.89 o 
   3   0  14        0.48       -4.62     24.25 o 
  -3   1  14        3.22        9.71      9.98 o 
  -2   1  14      117.39      113.97     12.26 o 
  -1   1  14      308.16      299.08     16.74 o 
   0   1  14      208.27      188.62     12.66 o 
   1   1  14        0.79        0.13      4.20 o 
   2   1  14        0.63        1.55      9.13 o 
   3   1  14        0.22       60.09     70.86 o 
  -3   2  14        0.20       -4.09     11.21 o 
  -2   2  14       41.69       37.90      8.99 o 
  -1   2  14       90.31       97.28     10.70 o 
   0   2  14       56.33       42.44      8.07 o 
   1   2  14       59.33       70.25      7.46 o 
   2   2  14        2.67       14.15     11.23 o 
   3   2  14        1.60       -7.00     20.39 o 
  -3   3  14       11.35       26.62     15.90 o 
  -2   3  14       54.94       61.26     10.80 o 
  -1   3  14       57.45       54.85      9.78 o 
   0   3  14       23.54       16.95      7.98 o 
   1   3  14       58.79       59.54      8.83 o 
   2   3  14        6.13       19.91     12.41 o 
  -3   4  14       80.42       97.65     35.56 o 
  -2   4  14       16.52        8.90      8.53 o 
  -1   4  14        1.35       -1.35      6.48 o 
   0   4  14        4.49       -0.47      6.44 o 
   1   4  14       17.61       19.62      7.74 o 
   2   4  14        8.48       12.23     12.44 o 
  -3   5  14        3.95       -7.40     10.52 o 
  -2   5  14       14.07       14.91      9.06 o 
  -1   5  14        7.00        2.90      6.99 o 
   0   5  14        5.91        3.02      5.56 o 
   1   5  14       84.18      107.63     16.35 o 
   2   5  14       34.68       65.17     16.20 o 
  -3   6  14        0.09        6.68     12.65 o 
  -2   6  14       41.21       31.62      9.97 o 
  -1   6  14        6.38        2.79      7.18 o 
   0   6  14        7.57        4.42      6.63 o 
   1   6  14        0.06       -2.62      6.78 o 
   2   6  14        0.79       -4.83     10.01 o 
  -3   7  14        0.74       18.00     15.92 o 
  -2   7  14        0.45       -1.42      9.56 o 
  -1   7  14       62.37       44.63      8.50 o 
   0   7  14      109.81      107.40     11.77 o 
   1   7  14       35.41       50.76     10.52 o 
   2   7  14        2.18       10.64     11.99 o 
  -2   8  14        1.09        0.21     10.35 o 
  -1   8  14        4.29       -7.17      8.14 o 
   0   8  14       46.53       38.81      8.46 o 
   1   8  14        0.07       -0.77      7.25 o 
   2   8  14        1.16        0.28     10.45 o 
  -2   9  14        0.78        5.07     11.15 o 
  -1   9  14       29.33       31.95     11.83 o 
   0   9  14        2.02        2.38      7.28 o 
   1   9  14        0.02       -1.15      6.09 o 
   2   9  14        2.13        7.35     11.11 o 
  -2  10  14        0.77       -5.10     10.96 o 
  -1  10  14        2.54        3.83      9.11 o 
   0  10  14        0.43       -1.15      6.67 o 
   1  10  14       16.43       17.69      8.74 o 
   2  10  14        1.60        2.62     11.57 o 
  -2  11  14       18.47       26.21     15.55 o 
  -1  11  14        6.30       21.35     12.04 o 
   0  11  14        1.28        7.94      7.11 o 
   1  11  14        5.14       13.19      8.33 o 
  -1  12  14        0.01       -1.87      7.75 o 
   0  12  14        1.05        1.09      7.35 o 
   1  12  14        1.79        0.24      8.49 o 
  -1  13  14        0.39        2.10      8.73 o 
   0  13  14        1.87        4.11      7.89 o 
  -3   1  15        0.66        3.24      9.17 o 
  -2   1  15        9.83       23.31      8.93 o 
  -1   1  15      369.77      383.58     18.84 o 
   0   1  15      171.33      171.78     16.07 o 
   1   1  15        9.26        9.36      6.85 o 
   2   1  15        5.93       32.75     27.05 o 
  -3   2  15        5.48        9.35     15.07 o 
  -2   2  15       16.31       15.84      8.08 o 
  -1   2  15        7.78       15.93      8.25 o 
   0   2  15       25.09       29.30      9.27 o 
   1   2  15        2.57        1.87      6.82 o 
   2   2  15        3.22        9.74     13.53 o 
  -3   3  15        6.21       12.40     15.93 o 
  -2   3  15      115.56      141.40     15.58 o 
  -1   3  15        1.31        9.53      7.91 o 
   0   3  15        0.01       -3.91      6.19 o 
   1   3  15       89.93       96.59     10.90 o 
   2   3  15       50.19       56.69     14.91 o 
  -3   4  15        7.80        5.06     11.87 o 
  -2   4  15       15.01        7.79      8.37 o 
  -1   4  15        1.52       -0.14      6.72 o 
   0   4  15        0.10        1.66      7.35 o 
   1   4  15        4.46        0.33      5.75 o 
   2   4  15        0.33       -1.57     10.47 o 
  -3   5  15       17.31       17.69     15.51 o 
  -2   5  15        4.58        4.84      7.80 o 
  -1   5  15        2.72        0.28      7.04 o 
   0   5  15       44.00       34.96      9.37 o 
   1   5  15       15.71       13.55      8.56 o 
   2   5  15        4.46        7.26     13.02 o 
  -3   6  15        0.23       -3.72     13.80 o 
  -2   6  15        7.85        3.56      8.22 o 
  -1   6  15       62.54       52.06     11.66 o 
   0   6  15        3.23        8.95      6.34 o 
   1   6  15       11.04       24.57     12.49 o 
   2   6  15        0.51        8.38     14.40 o 
  -2   7  15        1.45        4.20      9.57 o 
  -1   7  15       24.98       26.46      8.29 o 
   0   7  15       11.07       12.26     10.35 o 
   1   7  15        5.30        8.71      8.57 o 
   2   7  15        0.91        1.23     12.10 o 
  -2   8  15        0.04        6.42     12.60 o 
  -1   8  15        9.01        3.30      9.02 o 
   0   8  15      125.08       97.33     18.01 o 
   1   8  15        3.85        2.99      7.48 o 
   2   8  15        0.77       -2.42     12.18 o 
  -2   9  15        9.11       19.51     13.73 o 
  -1   9  15       24.75       14.62     10.37 o 
   0   9  15        2.48        6.32      6.88 o 
   1   9  15        5.91       13.68      7.83 o 
  -2  10  15        0.29        7.94     12.74 o 
  -1  10  15        8.43       11.75     11.39 o 
   0  10  15        3.89       -1.84      7.21 o 
   1  10  15       16.76       25.27     10.40 o 
  -1  11  15        0.02       -0.60      8.83 o 
   0  11  15        8.38       -0.08      8.05 o 
   1  11  15        0.07       10.55      9.76 o 
  -1  12  15        0.06        4.58     11.19 o 
   0  12  15        0.21       -0.87      8.28 o 
  -3   0  16        6.02        8.50     14.35 o 
  -2   0  16       16.00        3.59     12.06 o 
  -1   0  16       51.15       51.60     14.09 o 
   0   0  16      197.52      243.13     33.34 o 
   1   0  16        0.05       -3.41      9.14 o 
   2   0  16       10.36       14.23     12.44 o 
  -3   1  16        2.47        8.70      9.91 o 
  -2   1  16        0.88        7.63      8.46 o 
  -1   1  16       53.03       44.30      8.87 o 
   0   1  16      139.90      133.17     12.05 o 
   1   1  16      146.94      161.22     20.74 o 
   2   1  16        0.00        8.72     11.93 o 
  -3   2  16        3.15       -5.39     10.24 o 
  -2   2  16        1.26        2.38      8.95 o 
  -1   2  16        8.15       11.59      8.71 o 
   0   2  16        3.67        3.26      7.25 o 
   1   2  16       92.14      112.83     13.54 o 
   2   2  16        3.55       -1.93     12.20 o 
  -3   3  16        0.75        0.87     12.97 o 
  -2   3  16       37.37       45.03     11.66 o 
  -1   3  16       55.97       53.59     10.96 o 
   0   3  16       31.65       25.57      9.70 o 
   1   3  16        4.71        2.37      8.21 o 
   2   3  16       21.86       21.34     14.30 o 
  -3   4  16        2.12        9.22     14.72 o 
  -2   4  16        1.11        4.36      9.11 o 
  -1   4  16        4.84        3.22      7.54 o 
   0   4  16        2.24       -3.64      7.77 o 
   1   4  16       15.69       24.42      8.50 o 
   2   4  16       41.57       64.20     32.16 o 
  -2   5  16       33.11       23.44      9.60 o 
  -1   5  16        2.08        4.21      7.89 o 
   0   5  16        0.25        5.93      8.51 o 
   1   5  16        0.52        5.54     10.83 o 
   2   5  16        0.07        9.41     14.08 o 
  -2   6  16        3.02        0.94      8.49 o 
  -1   6  16       30.31       22.42      8.77 o 
   0   6  16       48.96       47.27      9.58 o 
   1   6  16       15.37        9.86      8.90 o 
   2   6  16        1.67        7.47     13.47 o 
  -2   7  16        3.76        8.71      9.16 o 
  -1   7  16        6.12        2.22      8.13 o 
   0   7  16        6.06        4.56      8.66 o 
   1   7  16       10.74        7.37      8.93 o 
  -2   8  16        1.59       12.77     12.92 o 
  -1   8  16        0.01        5.58      9.55 o 
   0   8  16        1.13        2.88      9.95 o 
   1   8  16        0.74       11.37      9.27 o 
  -2   9  16        0.04       -0.77     12.96 o 
  -1   9  16        7.87       -0.84     10.08 o 
   0   9  16        7.19       13.62      9.54 o 
   1   9  16        2.82        7.44      9.77 o 
  -1  10  16        2.42        5.85     10.09 o 
   0  10  16        7.36       12.35      9.90 o 
   1  10  16        0.50        0.27      8.11 o 
  -1  11  16        1.41       -1.71      9.76 o 
   0  11  16        1.73        7.55     10.63 o 
  -2   1  17        0.21       -9.38      8.11 o 
  -1   1  17        9.46       17.27      8.94 o 
   0   1  17       67.28       71.35     12.18 o 
   1   1  17       13.81       10.82      9.20 o 
   2   1  17        0.71       -9.80     24.88 o 
  -2   2  17        4.17        0.70      9.41 o 
  -1   2  17       38.28       29.77      9.87 o 
   0   2  17       81.94       86.98     12.98 o 
   1   2  17       23.66       19.34     12.03 o 
   2   2  17        5.75       28.06     25.55 o 
  -2   3  17        0.00        4.01      8.77 o 
  -1   3  17        3.76       -3.95      8.09 o 
   0   3  17        1.86       18.35     20.93 o 
   1   3  17        5.89       -0.71      8.57 o 
   2   3  17        3.96       11.34     15.32 o 
  -2   4  17       13.70       11.10     10.47 o 
  -1   4  17       52.85       60.80     11.98 o 
   0   4  17        3.29       -0.18      7.37 o 
   1   4  17        0.79        6.70     11.32 o 
   2   4  17       12.75       29.22     15.47 o 
  -2   5  17        5.48       11.29      9.44 o 
  -1   5  17        0.93        2.74      7.93 o 
   0   5  17        0.07        3.87      7.55 o 
   1   5  17        6.12        6.85      9.78 o 
  -2   6  17        5.48        8.40      8.63 o 
  -1   6  17        1.35        1.92      8.77 o 
   0   6  17        0.93        2.25      7.06 o 
   1   6  17        0.20       -3.58     11.14 o 
  -2   7  17        0.32        3.21      9.68 o 
  -1   7  17        3.33       -1.43      7.96 o 
   0   7  17       17.08       14.07     10.81 o 
   1   7  17        2.10        1.84     11.41 o 
  -2   8  17        0.02       15.75     20.69 o 
  -1   8  17        0.53        4.08      9.25 o 
   0   8  17        0.08        1.88     10.54 o 
   1   8  17       14.97       22.70     12.65 o 
  -1   9  17        1.17       -1.72      9.46 o 
   0   9  17        1.53        1.78     10.03 o 
  -1  10  17        0.17       -5.77     10.87 o 
   0  10  17        8.81       13.80     10.85 o 
  -2   0  18        7.39       30.24     21.94 o 
  -1   0  18        8.94       19.01     19.52 o 
   0   0  18       13.29       12.56     18.01 o 
   1   0  18       57.28       48.41     21.61 o 
  -2   1  18        4.62        3.72     10.08 o 
  -1   1  18        5.23       11.29      9.64 o 
   0   1  18        0.00        7.19      8.78 o 
   1   1  18        0.21        6.83      9.81 o 
  -2   2  18        0.94       10.80     11.14 o 
  -1   2  18        0.00        2.25      7.96 o 
   0   2  18        5.67        6.46      9.13 o 
   1   2  18        6.20       10.65      9.54 o 
  -2   3  18        2.56        7.33      9.89 o 
  -1   3  18        1.15        1.98      8.79 o 
   0   3  18        4.35        5.53     11.60 o 
   1   3  18        0.51        2.52      9.81 o 
  -2   4  18        0.00        0.47      9.57 o 
  -1   4  18       12.95        2.35      9.53 o 
   0   4  18        0.04        4.98     10.65 o 
   1   4  18        0.42       -5.66     11.07 o 
  -2   5  18        0.32      -10.29      9.14 o 
  -1   5  18        1.68        4.68      9.24 o 
   0   5  18        1.28        4.79     10.31 o 
   1   5  18        1.93       -4.75     10.19 o 
  -2   6  18        0.75       -1.65      8.94 o 
  -1   6  18        0.71       -5.21      8.58 o 
   0   6  18        0.61       -1.75      7.82 o 
   1   6  18        9.27        3.26     11.06 o 
  -1   7  18        1.23        3.93      7.81 o 
   0   7  18        0.09        7.60     12.04 o 
   1   7  18        0.01       -1.00     11.87 o 
  -1   8  18        3.81        7.29     10.36 o 
   0   8  18        0.08       -0.76      9.98 o 
  -2   1  19        1.45        4.84     12.33 o 
  -1   1  19        0.57        1.81     13.80 o 
   0   1  19        2.32       -9.42     12.44 o 
   1   1  19        0.04       10.97     14.27 o 
  -2   2  19        0.77        4.05     11.32 o 
  -1   2  19        0.00       -7.51      8.39 o 
   0   2  19        2.45        2.31      8.62 o 
   1   2  19        9.71        5.41      9.40 o 
  -1   3  19        1.08        8.88      8.97 o 
   0   3  19        3.43        3.08     10.19 o 
   1   3  19        7.86        8.25      9.67 o 
  -1   4  19        6.76       11.42     10.74 o 
   0   4  19        0.83       -1.51      8.96 o 
   1   4  19        0.03        5.24     11.33 o 
  -1   5  19        0.16        3.59      9.99 o 
   0   5  19        0.01        1.75      8.97 o 
  -1   6  19        1.55        3.83     10.12 o 
   0   6  19        2.01        6.86     10.13 o 
   0   7  19        0.79       -3.24     11.45 o 
  -1   0  20        3.50        8.21     20.10 o 
   0   0  20        0.12        6.70     18.76 o 
  -1   1  20        0.03      -15.79     12.61 o 
   0   1  20        0.09        5.53     12.92 o 
  -1   2  20        0.17      -10.29     12.70 o 
   0   2  20        0.71       -3.85     11.36 o 
  -1   3  20        9.01        8.02      9.83 o 
   0   3  20        0.10       -2.67     10.13 o 
   0   4  20        1.27       -2.47      8.33 o 
                                                 
